# Supplementary material for: Transcription Factor LjWRKY50 Affects Jasmonate-Regulated Floral Bud Duration in Lonicera japonica
Source: Plants (Basel). 2025 Jul 27;14(15):2328. doi: 10.3390/plants14152328 (PMC12349469; doi:10.3390/plants14152328)
Supplement: Supplementary file 1 [file plants-14-02328-s001.zip › Supplemental Tables.xlsx]

## Sheet: Title
Transcription factor LjWRKY50 regulates floral bud duration by affecting the biosynthesis of jasmonate in Lonicera japonica
Yanfei Li1, Yutong Gan1, Guihong Qi1,4, Wenjie Xu1, Tianyi Xin1, Yuanhao Huang1, Lianguo Fu1, Lijun Hao1, Qian Lou1, Xiao Fu2, Xiangyun Wei2,3, Lijun Liu3, Chengming Liu3, Jingyuan Song1,*
1 State Key Laboratory of Bioactive Substance and Function of Natural Medicines, Key Lab of Chinese Medicine Resources Conservation, State Administration of Traditional Chinese Medicine of the People’s Republic of China, Engineering Research Center of Chinese Medicine Resource, Ministry of Education, Institute of Medicinal Plant Development, Chinese Academy of Medical Sciences & Peking Union Medi…
2 Shandong Honeysuckle Association, Shandong 273300, China; 13053919175@qq.com (X.F.)
3 Pingyi County Longdingshan Farm Co., Ltd., Pingyi 273300, Shandong, China; 77835611@qq.com (X.W.); 1435780793@qq.com (L.L.); 13953909766@139.com (C.L.)
4 Beijing Life Science Academy, Beijing 102200, China; qiguihong12@163.com (G.Q.)
*Corresponding authors (Jingyuan Song, email: jysong@implad.ac.cn)

## Sheet: Table S1 
Table S1 Summary information on the resequencing data for 35 L. japonica germplasms and three other Lonicera species.
Reseq_ID	Total_Reads	Total_Bases	Total_Reads_with_Ns	N_Reads%	A%	T%	C%	G%	N%	Error%	Q20%	Q30%	GC%	Clean reads	Mapped-reads	Mapped-rate(%)	Coverage(%)	Aver-dep
Loni001	241163374	36174506100	77190085	32.01	33.27	32.61	16.74	17.17	0.21	0.0245	97.67	93.64	33.9	236468900	233773154	98.86	85.76	35.53
Loni002	254567708	38185156200	63483254	24.94	32.88	32.13	17.2	17.62	0.17	0.0235	98.08	94.45	34.82	250354670	249878996	99.81	85.75	37.75
Loni003	206147424	30922113600	65914659	31.97	32.28	31.69	17.75	18.07	0.21	0.0265	97.3	92.32	35.82	202308818	201863738	99.78	86.42	30.82
Loni004	248371942	37255791300	50713823	20.42	32.42	31.59	17.72	18.13	0.14	0.0245	97.89	93.67	35.86	243591152	243347560	99.9	94.54	36.48
Loni005	442546418	66381962700	70204187	15.86	32.63	32.04	17.44	17.78	0.11	0.0265	97.38	92.55	35.23	432844820	431676138	99.73	88.04	64.91
Loni006	526087286	78913092900	65390669	12.43	32.75	32.19	17.43	17.55	0.08	0.0286	97.06	91.27	34.98	517442062	516096712	99.74	88.42	79.32
Loni007	211937384	31790607600	68061674	32.11	32.76	32.42	17.19	17.42	0.21	0.0277	97.03	91.74	34.61	206823302	206575114	99.88	94.51	32.22
Loni008	256733062	38509959300	50351330	19.61	32.62	32.03	17.47	17.74	0.13	0.0247	98	93.87	35.21	251393248	249407241	99.21	86.04	37.82
Loni009	206406672	30961000800	65458290	31.71	32.95	32.36	17.07	17.4	0.21	0.0246	97.71	93.66	34.47	202897028	202531813	99.82	94.38	30.55
Loni010	200422130	30063319500	64091811	31.98	32.82	31.77	17.41	17.79	0.21	0.0252	97.38	92.9	35.2	195368834	194528748	99.57	94.33	30.19
Loni011	212864542	31929681300	68105697	31.99	32.71	32.11	17.31	17.65	0.21	0.0247	97.64	93.54	34.96	208726172	208246101	99.77	85.49	31.48
Loni012	250086918	37513037700	50046091	20.01	32.7	31.96	17.48	17.74	0.13	0.024	98.06	94.17	35.21	246342252	245849567	99.8	86.73	37.64
Loni013	235482242	35322336300	75359960	32	32.54	31.78	17.52	17.94	0.21	0.0252	97.53	93.07	35.46	231525462	230390987	99.51	85.39	34.19
Loni014	283579436	42536915400	44476	0.02	30.87	30.72	19.22	19.19	0	0.0263	97.93	93.2	38.41	281629960	253551452	90.03	55.37	30.45
Loni015	257111302	38566695300	62190520	24.19	32.47	31.65	17.45	18.27	0.16	0.0219	98.4	95.45	35.72	250705538	249777927	99.63	87.23	35.17
Loni016	253502556	38025383400	80824351	31.88	33.15	32.34	16.94	17.35	0.21	0.0246	97.69	93.55	34.3	248888810	247345699	99.38	94.58	36.68
Loni017	245819962	36872994300	78696139	32.01	33.03	32.28	17.1	17.38	0.21	0.025	97.56	93.31	34.48	240644108	239849982	99.67	94.53	36.01
Loni018	214874792	32231218800	3843215	1.79	33.24	32.48	16.94	17.33	0.02	0.0225	98.4	95.09	34.27	211568304	211377892	99.91	94.35	32.28
Loni019	225723904	33858585600	4014138	1.78	33.29	32.61	16.84	17.25	0.01	0.0239	98.08	94.12	34.09	221942160	220765866	99.47	90.97	33.27
Loni020	198569434	29785415100	3531994	1.78	33.38	32.81	16.79	17	0.01	0.0241	98.06	94.08	33.79	195760648	195329974	99.78	84.94	30.39
Loni021	238843382	35826507300	1919106	0.8	32.99	32.04	17.17	17.8	0.01	0.0216	98.71	95.79	34.97	233445744	232652028	99.66	86.71	34.51
Loni022	296335596	44450339400	3381037	1.14	33.31	32.42	16.92	17.34	0.01	0.023	98.38	94.72	34.26	291688638	290755234	99.68	86.93	42.87
Loni023	203382098	30507314700	3497195	1.72	33.02	32.3	17.06	17.6	0.01	0.0228	98.36	94.93	34.67	199893250	199213612	99.66	87.23	30.03
Loni024	296021138	44403170700	2963581	1	33.11	32.37	17.11	17.41	0.01	0.0243	98.09	93.78	34.51	290986422	289851574	99.61	94.29	43.47
Loni025	212411994	31861799100	3773057	1.78	32.8	32.26	17.34	17.59	0.01	0.0246	97.94	93.74	34.93	208707108	207141804	99.25	86.67	31.97
Loni026	238293666	35744049900	2718637	1.14	32.94	32.24	17.25	17.56	0.01	0.0235	98.29	94.46	34.82	234859416	234648042	99.91	94.48	35.47
Loni027	205456770	30818515500	3656899	1.78	33.03	32.55	17.12	17.29	0.01	0.023	98.3	94.77	34.41	202487190	202061966	99.79	86.21	31.43
Loni028	293650868	44047630200	5216896	1.78	32.44	31.89	17.72	17.94	0.01	0.0229	98.35	94.87	35.66	290240318	283419670	97.65	94.53	43.12
Loni029	256488828	38473324200	4517042	1.76	32.99	32.27	17.25	17.48	0.01	0.0214	98.64	95.78	34.73	253871896	253668798	99.92	94.48	39.01
Loni030	253137198	37970579700	4510209	1.78	32.83	32.13	17.38	17.65	0.02	0.0228	98.32	94.82	35.03	249852728	247554082	99.08	91.07	37.39
Loni031	250789768	37618465200	4465087	1.78	32.52	31.87	17.68	17.92	0.01	0.0228	98.32	94.79	35.59	247902276	247232939	99.73	94.45	37.11
Loni032	229531512	34429726800	4076003	1.78	32.82	32.13	17.39	17.64	0.01	0.0222	98.42	95.18	35.03	226327988	225581105	99.67	86.28	34.84
Loni033	265568604	39835290600	2888107	1.09	32.07	31.5	18.11	18.31	0.01	0.0303	98.1	94.09	36.42	261701226	259267404	99.07	85.61	39.2
Loni034	254563134	38184470100	4545397	1.79	32.41	31.69	17.73	18.15	0.02	0.0225	98.4	95.07	35.88	250373322	249246642	99.55	94.5	37.87
Loni035	249175726	37376358900	4452464	1.79	32.63	31.88	17.55	17.93	0.02	0.0216	98.58	95.62	35.47	245943092	244418244	99.38	80.68	34.44
Loni036	235545492	35331823800	4205004	1.79	32.51	31.75	17.72	18	0.02	0.0227	98.31	94.73	35.72	233331678	232888347	99.81	88.98	35.07
Loni037	287719318	43157897700	5106321	1.77	32.54	31.71	17.7	18.04	0.01	0.0223	98.4	95.08	35.74	283146060	281730329	99.5	88.88	40.2
Loni038	251069988	37660498200	4441038	1.77	32.44	31.24	17.72	18.58	0.01	0.022	98.27	95.02	36.31	241123976	240400604	99.7	87.23	33.89

## Sheet: Table S2 
Table S2 Results of population structure analysis for 35 L. japonica germplasms and three other Lonicera species using ADMIXTRUE software.
Reseq_ID	Type	Q1	Q2	Q3	Q4	Group	S4 duration	Duration type
Loni014	L. tellmanniana Spaeth	0.99997	1e-05	1e-05	1e-05	Group1
Loni035	L. macranthoides	0.99997	1e-05	1e-05	1e-05	Group1
Loni037	L. hypoglauca Miq.	0.633745	0.110512	1e-05	0.255733	Group1	1.1	Short
Loni010	L. japonica	1e-05	0.99997	1e-05	1e-05	Group2	1	Short
Loni016	L. japonica	1e-05	0.99997	1e-05	1e-05	Group2	1	Short
Loni017	L. japonica	1e-05	0.99997	1e-05	1e-05	Group2	0.9	Short
Loni018	L. japonica	1e-05	0.99997	1e-05	1e-05	Group2	1	Short
Loni026	L. japonica	1e-05	0.99997	1e-05	1e-05	Group2	1.1	Short
Loni029	L. japonica	1e-05	0.99997	1e-05	1e-05	Group2	1	Short
Loni031	L. japonica	1e-05	0.99997	1e-05	1e-05	Group2	1	Short
Loni034	L. japonica	1e-05	0.99997	1e-05	1e-05	Group2	1.1	Short
Loni004	L. japonica	1e-05	0.99997	1e-05	1e-05	Group2	1	Short
Loni007	L. japonica	1e-05	0.99997	1e-05	1e-05	Group2
Loni009	L. japonica	1e-05	0.99997	1e-05	1e-05	Group2	1.1	Short
Loni001	L. japonica	1e-05	1e-05	0.99997	1e-05	Group3	4.9	Long
Loni011	L. japonica	1e-05	1e-05	0.99997	1e-05	Group3	5.5	Long
Loni013	L. japonica	1e-05	1e-05	0.99997	1e-05	Group3	5	Long
Loni002	L. japonica	1e-05	1e-05	0.99997	1e-05	Group3
Loni020	L. japonica	1e-05	1e-05	0.99997	1e-05	Group3	4.8	Long
Loni033	L. japonica	1e-05	1e-05	0.99997	1e-05	Group3	5	Long
Loni008	L. japonica	1e-05	1e-05	0.99997	1e-05	Group3	5.2	Long
Loni012	L. japonica	1e-05	1e-05	1e-05	0.99997	Group4	0.9	Short
Loni021	L. japonica	1e-05	1e-05	1e-05	0.99997	Group4	1	Short
Loni003	L. japonica	1e-05	1e-05	1e-05	0.99997	Group4	1	Short
Loni019	L. japonica	1e-05	1e-05	1e-05	0.99997	Group4	1	Short
Loni006	L. japonica	1e-05	1e-05	1e-05	0.99997	Group4
Loni005	L. japonica	1e-05	1e-05	1e-05	0.99997	Group4	1	Short
Loni027	L. japonica	1e-05	1e-05	1e-05	0.99997	Group4	1	Short
Loni032	L. japonica	1e-05	1e-05	1e-05	0.99997	Group4	1	Short
Loni025	L. japonica	1e-05	1e-05	0.138341	0.861639	Group4	1	Short
Loni030	L. japonica	1e-05	0.068622	0.118818	0.812549	Group4	1	Short
Loni022	L. japonica	1e-05	0.064967	0.117757	0.817266	Group4	1	Short
Loni015	L. japonica	0.36269	0.106262	1e-05	0.531038	Mixture	1	Short
Loni038	L. japonica	0.361534	0.122663	0.001066	0.514736	Mixture	1	Short
Loni023	L. japonica	0.287632	0.142407	0.010897	0.559065	Mixture	0.9	Short
Loni028	L. japonica	1e-05	0.498756	0.06072	0.440514	Mixture	0.9	Short
Loni024	L. japonica	1e-05	0.446144	0.070759	0.483087	Mixture	1	Short
Loni036	L. japonica	1.1e-05	1e-05	0.42095	0.579029	Mixture	1	Short

## Sheet: Table S3 
Table S3 The 213 selected genes for long floral bud duration were identified using the XP-CLR approach.
ID	GO	KEGG	KOGFunction	NR	Pfam-target name	Pfam	SwissProt	TF-Family	TF-Category	Trembl	AtID
Lj1A1095T31	GO:0016747,acyltransferase activity, transferring groups other than amino-acyl groups; GO:0050734,hydroxycinnamoyltransferase activity; GO:0102406,omega-hydroxypalmitate O-sinapoyl transferase activity; GO:0052325,cell wall pectin biosynthetic process; GO:0010345,suberin biosynthetic process; GO:0003674,molecular_function; GO:0003824,catalytic activity; GO:0016740,transferase activity; GO:0016746…	K15400 omega-hydroxypalmitate O-feruloyl transferase [EC:2.3.1.188] | (RefSeq) RWP1; HXXXD-type acyl-transferase family protein (A)		Transferase domain-containing protein [Cephalotus follicularis]	Transferase	PF02458.18:Transferase family	HHT1_ARATH RecName: Full=Omega-hydroxypalmitate O-feruloyl transferase; EC=2.3.1.188; AltName: Full=Omega-hydroxyacid hydroxycinnamoyltransferase; AltName: Full=Protein ALIPHATIC SUBERIN FERULOYL TRANSFERASE;			A0A1Q3DE84_CEPFO SubName: Full=Transferase domain-containing protein {ECO:0000313|EMBL:GAV90741.1};	At5g41040
Lj1A1096G52				hypothetical protein CJ030_MR3G003306 [Morella rubra]						A0A6A1W908_9ROSI SubName: Full=Uncharacterized protein {ECO:0000313|EMBL:KAB1220806.1};
Lj1A1096T56	GO:0005737,cytoplasm; GO:0005886,plasma membrane; GO:0043531,ADP binding; GO:0005524,ATP binding; GO:0006952,defense response; GO:0042742,defense response to bacterium; GO:0016045,detection of bacterium; GO:0009626,plant-type hypersensitive response; GO:0000166,nucleotide binding; GO:0003674,molecular_function; GO:0005488,binding; GO:0017076,purine nucleotide binding; GO:0030554,adenyl nucleotide…	K13459 disease resistance protein RPS2 | (RefSeq) RPS2; NB-ARC domain-containing disease resistance protein (A)	Apoptotic ATPase	probable disease resistance protein At5g47260 [Ziziphus jujuba var. spinosa]			RPS2_ARATH RecName: Full=Disease resistance protein RPS2; AltName: Full=Resistance to Pseudomonas syringae protein 2;			A0A6P6FMK3_ZIZJJ SubName: Full=disease resistance protein At4g27190-like {ECO:0000313|RefSeq:XP_024922726.1};	At4g26090
Lj1A1096T58	GO:0005737,cytoplasm; GO:0005886,plasma membrane; GO:0043531,ADP binding; GO:0005524,ATP binding; GO:0006952,defense response; GO:0042742,defense response to bacterium; GO:0016045,detection of bacterium; GO:0009626,plant-type hypersensitive response; GO:0000166,nucleotide binding; GO:0003674,molecular_function; GO:0005488,binding; GO:0017076,purine nucleotide binding; GO:0030554,adenyl nucleotide…	K13459 disease resistance protein RPS2 | (RefSeq) RPS2; NB-ARC domain-containing disease resistance protein (A)	Apoptotic ATPase	uncharacterized protein LOC115954257 [Quercus lobata]	Tugs	PF17840.4:Tethering Ubl4a to BAGS domain	RPS2_ARATH RecName: Full=Disease resistance protein RPS2; AltName: Full=Resistance to Pseudomonas syringae protein 2;			A0A7N2R7E4_QUELO RecName: Full=AAA domain-containing protein {ECO:0000259|SMART:SM00382};	At4g26090
Lj1A290G41	GO:0005737,cytoplasm; GO:0005856,cytoskeleton; GO:0003779,actin binding; GO:0007015,actin filament organization; GO:0010119,regulation of stomatal movement; GO:0003674,molecular_function; GO:0005488,binding; GO:0005515,protein binding; GO:0008092,cytoskeletal protein binding; GO:0006996,organelle organization; GO:0007010,cytoskeleton organization; GO:0008150,biological_process; GO:0009987,cellula…	K26540 stomatal closure-related actin-binding protein | (RefSeq) SCAB1; plectin-like protein (A)		hypothetical protein CMV_017110 [Castanea mollissima]	SCAB_CC	PF16712.8:Coiled-coil regions of plant-specific actin-binding protein	SCAB1_ARATH RecName: Full=Stomatal closure-related actin-binding protein 1 {ECO:0000303|PubMed:21719691};			A0A8J4VIU6_9ROSI SubName: Full=Uncharacterized protein {ECO:0000313|EMBL:KAF3957925.1};	At2g26770
Lj1A427G6	GO:0030015,CCR4-NOT core complex; GO:0005634,nucleus; GO:0017148,negative regulation of translation; GO:0006412,translation; GO:0006417,regulation of translation; GO:0006518,peptide metabolic process; GO:0006807,nitrogen compound metabolic process; GO:0008150,biological_process; GO:0008152,metabolic process; GO:0009058,biosynthetic process; GO:0009059,macromolecule biosynthetic process; GO:000988…	K12604 CCR4-NOT transcription complex subunit 1 | (RefSeq) transcription regulator (A)	Negative regulator of transcription	hypothetical protein F0562_019083 [Nyssa sinensis]						A0A5B6YUJ6_DAVIN SubName: Full=Uncharacterized protein {ECO:0000313|EMBL:MPA35572.1}; Flags: Fragment;	At1g02080
Lj1A444G10	GO:0005730,nucleolus; GO:0005634,nucleus; GO:0046540,U4/U6 x U5 tri-snRNP complex; GO:0010588,cotyledon vascular tissue pattern formation; GO:0009908,flower development; GO:0048366,leaf development; GO:0010305,leaf vascular tissue pattern formation; GO:0000481,maturation of 5S rRNA; GO:0009933,meristem structural organization; GO:0045292,mRNA cis splicing, via spliceosome; GO:0010087,phloem or xy…	K11984 U4/U6.U5 tri-snRNP-associated protein 1 | (RefSeq) DOT2; SART-1 family (A)	U4/U6.U5 snRNP associated protein	SART-1 protein [Macleaya cordata]	SART-1	PF03343.16:SART-1 family	DOT2_ARATH RecName: Full=SART-1 family protein DOT2 {ECO:0000305}; AltName: Full=Protein DEFECTIVELY ORGANIZED TRIBUTARIES 2 {ECO:0000303|PubMed:18643975}; AltName: Full=Protein MERISTEM-DEFECTIVE {ECO:0000303|PubMed:19000164};			A0A200QRF5_9MAGN SubName: Full=SART-1 protein {ECO:0000313|EMBL:OVA12992.1};	At5g16780
Lj1A444T9	GO:0005730,nucleolus; GO:0005634,nucleus; GO:0046540,U4/U6 x U5 tri-snRNP complex; GO:0010588,cotyledon vascular tissue pattern formation; GO:0009908,flower development; GO:0048366,leaf development; GO:0010305,leaf vascular tissue pattern formation; GO:0000481,maturation of 5S rRNA; GO:0009933,meristem structural organization; GO:0045292,mRNA cis splicing, via spliceosome; GO:0010087,phloem or xy…	K11984 U4/U6.U5 tri-snRNP-associated protein 1 | (RefSeq) DOT2; SART-1 family (A)	U4/U6.U5 snRNP associated protein	SART-1 family protein DOT2-like isoform X1 [Vitis riparia]	SART-1	PF03343.16:SART-1 family	DOT2_ARATH RecName: Full=SART-1 family protein DOT2 {ECO:0000305}; AltName: Full=Protein DEFECTIVELY ORGANIZED TRIBUTARIES 2 {ECO:0000303|PubMed:18643975}; AltName: Full=Protein MERISTEM-DEFECTIVE {ECO:0000303|PubMed:19000164};			A0A5B6YXX9_DAVIN SubName: Full=Putative SART-1 family protein DOT2 {ECO:0000313|EMBL:MPA36518.1};	At5g16780
Lj1A460T3				eukaryotic translation initiation factor 3 subunit C like [Tanacetum cinerariifolium]	Pterin_4a	PF01329.22:Pterin 4 alpha carbinolamine dehydratase				A0A5B7BCS1_DAVIN SubName: Full=Uncharacterized protein {ECO:0000313|EMBL:MPA66649.1}; Flags: Fragment;	At3g32930
Lj1A463T16	GO:0005576,extracellular region; GO:0020037,heme binding; GO:0046872,metal ion binding; GO:0004601,peroxidase activity; GO:0042744,hydrogen peroxide catabolic process; GO:0006979,response to oxidative stress; GO:0003674,molecular_function; GO:0005488,binding; GO:0046906,tetrapyrrole binding; GO:0097159,organic cyclic compound binding; GO:1901363,heterocyclic compound binding; GO:0043167,ion bindi…	K00430 peroxidase [EC:1.11.1.7] | (RefSeq) Peroxidase superfamily protein (A)		peroxidase N [Populus trichocarpa]	peroxidase	PF00141.26:Peroxidase	PERN_ARMRU RecName: Full=Peroxidase N; EC=1.11.1.7; AltName: Full=Neutral peroxidase; Flags: Precursor;			B9GYK2_POPTR RecName: Full=Peroxidase {ECO:0000256|ARBA:ARBA00012313, ECO:0000256|RuleBase:RU362060}; EC=1.11.1.7 {ECO:0000256|ARBA:ARBA00012313, ECO:0000256|RuleBase:RU362060};	At5g19890
Lj1A523G15				uncharacterized protein LOC7483242 isoform X2 [Populus trichocarpa]	DUF1639	PF07797.17:Protein of unknown function (DUF1639)				B9GLD8_POPTR SubName: Full=Uncharacterized protein {ECO:0000313|EMBL:PNT51945.1};	At1g55340
Lj1A524T17	GO:0005739,mitochondrion; GO:0009982,pseudouridine synthase activity; GO:0003723,RNA binding; GO:0000455,enzyme-directed rRNA pseudouridine synthesis; GO:0003674,molecular_function; GO:0003824,catalytic activity; GO:0016853,isomerase activity; GO:0016866,intramolecular transferase activity; GO:0003676,nucleic acid binding; GO:0005488,binding; GO:0097159,organic cyclic compound binding; GO:1901363…	K06180 23S rRNA pseudouridine1911/1915/1917 synthase [EC:5.4.99.23] | (RefSeq) Pseudouridine synthase family protein (A)	RNA pseudouridylate synthases	hypothetical protein I3842_11G119600 [Carya illinoinensis]	PseudoU_synth_2	PF00849.25:RNA pseudouridylate synthase	PUS3_ARATH RecName: Full=RNA pseudouridine synthase 3, mitochondrial; EC=5.4.99.-; AltName: Full=RNA pseudouridylate synthase 3; AltName: Full=RNA-uridine isomerase 3; Flags: Precursor;			A0A2I4E825_JUGRE SubName: Full=RNA pseudouridine synthase 3, mitochondrial isoform X2 {ECO:0000313|RefSeq:XP_018815546.2, ECO:0000313|RefSeq:XP_035543390.1};	At1g78910
Lj1A524T18	GO:0005739,mitochondrion; GO:0009982,pseudouridine synthase activity; GO:0003723,RNA binding; GO:0000455,enzyme-directed rRNA pseudouridine synthesis; GO:0003674,molecular_function; GO:0003824,catalytic activity; GO:0016853,isomerase activity; GO:0016866,intramolecular transferase activity; GO:0003676,nucleic acid binding; GO:0005488,binding; GO:0097159,organic cyclic compound binding; GO:1901363…		RNA pseudouridylate synthases	hypothetical protein F0562_016200 [Nyssa sinensis]			PUS3_ARATH RecName: Full=RNA pseudouridine synthase 3, mitochondrial; EC=5.4.99.-; AltName: Full=RNA pseudouridylate synthase 3; AltName: Full=RNA-uridine isomerase 3; Flags: Precursor;			A0A5B7B5C1_DAVIN RecName: Full=PseudoU_synth_2 domain-containing protein {ECO:0000259|Pfam:PF00849};	At1g78910
Lj1C1096T2	GO:0043531,ADP binding; GO:0005524,ATP binding; GO:0006952,defense response; GO:0000166,nucleotide binding; GO:0003674,molecular_function; GO:0005488,binding; GO:0017076,purine nucleotide binding; GO:0030554,adenyl nucleotide binding; GO:0032553,ribonucleotide binding; GO:0032555,purine ribonucleotide binding; GO:0032559,adenyl ribonucleotide binding; GO:0036094,small molecule binding; GO:0043167…	K20599 NB-LRR protein SUMM2 | (RefSeq) SUMM2; LRR and NB-ARC domains-containing disease resistance protein (A)	Apoptotic ATPase	hypothetical protein F0562_017591 [Nyssa sinensis]	NB-ARC	PF00931.25:NB-ARC domain	DRL28_ARATH RecName: Full=Probable disease resistance protein At4g27220;			A0A5J4ZIB2_9ASTE RecName: Full=NB-ARC domain-containing protein {ECO:0000259|Pfam:PF00931};	At4g27220
Lj1C1103G10	GO:0016021,integral component of membrane; GO:0005886,plasma membrane; GO:0009506,plasmodesma; GO:0090406,pollen tube; GO:0005524,ATP binding; GO:0106310,protein serine kinase activity; GO:0004674,protein serine/threonine kinase activity; GO:0009755,hormone-mediated signaling pathway; GO:0010183,pollen tube guidance; GO:0006468,protein phosphorylation; GO:0000166,nucleotide binding; GO:0003674,mo…	K08286 protein-serine/threonine kinase [EC:2.7.11.-] | (RefSeq) HAE; Leucine-rich receptor-like protein kinase family protein (A)		MDIS1-interacting receptor like kinase 2-like [Camellia sinensis]	Pkinase	PF00069.28:Protein kinase domain	MIK2_ARATH RecName: Full=MDIS1-interacting receptor like kinase 2 {ECO:0000303|PubMed:26863186}; Short=AtMIK2 {ECO:0000303|PubMed:26863186}; AltName: Full=Probable LRR receptor-like serine/threonine-protein kinase At4g08850; EC=2.7.11.1 {ECO:0000305}; Flags: Precursor;			A0A5B7AD97_DAVIN RecName: Full=Protein kinase domain-containing protein {ECO:0000259|PROSITE:PS50011}; Flags: Fragment;	At4g08850
Lj1C1104G4	GO:0016021,integral component of membrane; GO:0005886,plasma membrane; GO:0009506,plasmodesma; GO:0090406,pollen tube; GO:0005524,ATP binding; GO:0106310,protein serine kinase activity; GO:0004674,protein serine/threonine kinase activity; GO:0009755,hormone-mediated signaling pathway; GO:0010183,pollen tube guidance; GO:0006468,protein phosphorylation; GO:0000166,nucleotide binding; GO:0003674,mo…	K20718 LRR receptor-like serine/threonine-protein kinase ERECTA [EC:2.7.11.1] | (RefSeq) ER; Leucine-rich receptor-like protein kinase family protein (A)		MDIS1-interacting receptor like kinase 2-like [Camellia sinensis]	Pkinase	PF00069.28:Protein kinase domain	MIK2_ARATH RecName: Full=MDIS1-interacting receptor like kinase 2 {ECO:0000303|PubMed:26863186}; Short=AtMIK2 {ECO:0000303|PubMed:26863186}; AltName: Full=Probable LRR receptor-like serine/threonine-protein kinase At4g08850; EC=2.7.11.1 {ECO:0000305}; Flags: Precursor;			A0A5B7AD97_DAVIN RecName: Full=Protein kinase domain-containing protein {ECO:0000259|PROSITE:PS50011}; Flags: Fragment;	At4g08850
Lj1C290G6	GO:0016021,integral component of membrane; GO:0005741,mitochondrial outer membrane; GO:0005739,mitochondrion; GO:0032991,protein-containing complex; GO:0019375,galactolipid biosynthetic process; GO:0050665,hydrogen peroxide biosynthetic process; GO:0006629,lipid metabolic process; GO:0006643,membrane lipid metabolic process; GO:0006664,glycolipid metabolic process; GO:0008150,biological_process; …	K18158 nuclear control of ATPase protein 2 | (RefSeq) DGS1; dgd1 suppressor 1 (A)		hypothetical protein CEY00_Acc09792 [Actinidia chinensis var. chinensis]	NCA2	PF08637.13:ATP synthase regulation protein NCA2	DGS1_ARATH RecName: Full=Protein DGS1, mitochondrial {ECO:0000305}; AltName: Full=Protein DGD1 SUPPRESSOR 1 {ECO:0000303|PubMed:18208519}; Flags: Precursor;			A0A5B7BSF1_DAVIN SubName: Full=Uncharacterized protein {ECO:0000313|EMBL:MPA71910.1};	SPBC4B4.02c
Lj1C519G0	GO:0009507,chloroplast; GO:0016838,carbon-oxygen lyase activity, acting on phosphates; GO:0000287,magnesium ion binding; GO:0010333,terpene synthase activity; GO:1902246,cis-abienol biosynthetic process; GO:1902242,copal-8-ol diphosphate(3-) catabolic process; GO:0016102,diterpenoid biosynthetic process; GO:0009686,gibberellin biosynthetic process; GO:0003674,molecular_function; GO:0003824,cataly…	K04121 ent-kaurene synthase [EC:4.2.3.19] | (RefSeq) GA2; Terpenoid cyclases/Protein prenyltransferases superfamily protein (A)		hypothetical protein GH714_027368 [Hevea brasiliensis]	Terpene_synth_C	PF03936.19:Terpene synthase family, metal binding domain	CABS_TOBAC RecName: Full=Cis-abienol synthase, chloroplastic {ECO:0000303|PubMed:22672125}; Short=NtABS {ECO:0000303|PubMed:22672125}; EC=4.2.3.140 {ECO:0000269|PubMed:22672125}; Flags: Precursor;			A0A6A6N410_HEVBR SubName: Full=Uncharacterized protein {ECO:0000313|EMBL:KAF2320390.1};	At1g79460
Lj1C523T2	GO:0005777,peroxisome; GO:0052903,N1-acetylspermine:oxygen oxidoreductase (3-acetamidopropanal-forming) activity; GO:0016491,oxidoreductase activity; GO:0046592,polyamine oxidase activity; GO:0052902,spermidine:oxygen oxidoreductase (3-aminopropanal-forming) activity; GO:0052901,spermine:oxygen oxidoreductase (spermidine-forming) activity; GO:0006598,polyamine catabolic process; GO:0046203,spermi…	K17839 polyamine oxidase [EC:1.5.3.17 1.5.3.-] | (RefSeq) PAO2; polyamine oxidase 2 (A)	Amine oxidase	polyamine oxidase 2 [Camellia sinensis]	Amino_oxidase	PF01593.27:Flavin containing amine oxidoreductase	PAO2_ARATH RecName: Full=Polyamine oxidase 2 {ECO:0000303|PubMed:21081665}; Short=AtPAO2 {ECO:0000303|PubMed:21081665}; EC=1.5.3.- {ECO:0000269|PubMed:21081665}; AltName: Full=Amine oxidase 1 {ECO:0000303|Ref.1};			A0A5B6YL77_DAVIN SubName: Full=Putative polyamine oxidase 2 {ECO:0000313|EMBL:MPA32315.1}; EC=1.5.3.- {ECO:0000313|EMBL:MPA32315.1}; EC=1.5.3.17 {ECO:0000313|EMBL:MPA32315.1};	At2g43020
Lj1P1096T41	GO:0016747,acyltransferase activity, transferring groups other than amino-acyl groups; GO:0050734,hydroxycinnamoyltransferase activity; GO:0102406,omega-hydroxypalmitate O-sinapoyl transferase activity; GO:0052325,cell wall pectin biosynthetic process; GO:0010345,suberin biosynthetic process; GO:0003674,molecular_function; GO:0003824,catalytic activity; GO:0016740,transferase activity; GO:0016746…	K15400 omega-hydroxypalmitate O-feruloyl transferase [EC:2.3.1.188] | (RefSeq) RWP1; HXXXD-type acyl-transferase family protein (A)		hypothetical protein F0562_023238 [Nyssa sinensis]	Transferase	PF02458.18:Transferase family	HHT1_ARATH RecName: Full=Omega-hydroxypalmitate O-feruloyl transferase; EC=2.3.1.188; AltName: Full=Omega-hydroxyacid hydroxycinnamoyltransferase; AltName: Full=Protein ALIPHATIC SUBERIN FERULOYL TRANSFERASE;			A0A5J5BHD1_9ASTE SubName: Full=Uncharacterized protein {ECO:0000313|EMBL:KAA8542086.1};	At5g41040
Lj1P1103T20	GO:0016021,integral component of membrane; GO:0008194,UDP-glycosyltransferase activity; GO:0003674,molecular_function; GO:0003824,catalytic activity; GO:0016740,transferase activity; GO:0016757,glycosyltransferase activity; GO:0005575,cellular_component; GO:0016020,membrane; GO:0031224,intrinsic component of membrane; GO:0110165,cellular anatomical entity	K12356 coniferyl-alcohol glucosyltransferase [EC:2.4.1.111] | (RefSeq) UGT72E3; UDP-Glycosyltransferase superfamily protein (A)	UDP-glucuronosyl and UDP-glucosyl transferase	UGTPg17 [Panax ginseng]	UDPGT	PF00201.21:UDP-glucoronosyl and UDP-glucosyl transferase	URT1_FRAAN RecName: Full=Putative UDP-rhamnose:rhamnosyltransferase 1; Short=FaRT1 {ECO:0000303|PubMed:16443693}; EC=2.4.1.- {ECO:0000250|UniProtKB:Q940V3}; AltName: Full=Glycosyltransferase 4; Short=FaGT4 {ECO:0000312|EMBL:AAU09445.1};			A0A0D5ZCS9_PANGI SubName: Full=UGTPg17 {ECO:0000313|EMBL:AKA44597.1};	At2g22590
Lj1P1104T40	GO:0008194,UDP-glycosyltransferase activity; GO:0003674,molecular_function; GO:0003824,catalytic activity; GO:0016740,transferase activity; GO:0016757,glycosyltransferase activity		UDP-glucuronosyl and UDP-glucosyl transferase	hypothetical protein KY285_006909 [Solanum tuberosum]			U91A1_ARATH RecName: Full=UDP-glycosyltransferase 91A1; EC=2.4.1.-;			A0A5J5BVN0_9ASTE RecName: Full=Glycosyltransferase {ECO:0000256|RuleBase:RU362057}; EC=2.4.1.- {ECO:0000256|RuleBase:RU362057};	At2g22590
Lj1P290T21	GO:0043231,intracellular membrane-bounded organelle; GO:0003723,RNA binding; GO:0008270,zinc ion binding; GO:0140547,acquisition of seed longevity; GO:0009451,RNA modification; GO:0010214,seed coat development; GO:0003674,molecular_function; GO:0003676,nucleic acid binding; GO:0005488,binding; GO:0097159,organic cyclic compound binding; GO:1901363,heterocyclic compound binding; GO:0043167,ion bin…		FOG: PPR repeat	hypothetical protein F0562_001685 [Nyssa sinensis]	PPR	PF01535.23:PPR repeat	PP301_ARATH RecName: Full=Pentatricopeptide repeat-containing protein At4g02750;			M5W843_PRUPE SubName: Full=Uncharacterized protein {ECO:0000313|EMBL:EMJ09476.1};	At4g02750
Lj2A1204T55	GO:0009507,chloroplast; GO:0031969,chloroplast membrane; GO:0009570,chloroplast stroma; GO:0102549,1-18:1-2-16:0-monogalactosyldiacylglycerol lipase activity; GO:0052740,1-acyl-2-lysophosphatidylserine acylhydrolase activity; GO:0047714,galactolipase activity; GO:0052739,phosphatidylserine 1-acylhydrolase activity; GO:0008970,phospholipase A1 activity; GO:0002213,defense response to insect; GO:00…			phospholipase A1 PLIP2, chloroplastic [Camellia sinensis]	Lipase_3	PF01764.28:Lipase (class 3)	PLIP2_ARATH RecName: Full=Phospholipase A1 PLIP2, chloroplastic {ECO:0000305}; EC=3.1.1.32 {ECO:0000269|PubMed:29666162}; AltName: Full=Galactolipase PLIP2 {ECO:0000305}; EC=3.1.1.26 {ECO:0000269|PubMed:29666162}; AltName: Full=Protein PLASTID LIPASE 2 {ECO:0000303|PubMed:29666162}; Flags: Precursor;			A0A5B7BA05_DAVIN RecName: Full=Lipase_3 domain-containing protein {ECO:0000259|Pfam:PF01764};	At1g02660
Lj2A1204T56		K10728 topoisomerase (DNA) II binding protein 1 | (RefSeq) transcription coactivator (A)	Nucleotide excision repair factor NEF2, RAD4/CUT5 component	BRCT domain-containing protein At4g02110 [Camellia sinensis]	PTCB-BRCT	PF12738.10:twin BRCT domain	Y4211_ARATH RecName: Full=BRCT domain-containing protein At4g02110;			A0A4S4DXD7_CAMSI SubName: Full=Uncharacterized protein {ECO:0000313|EMBL:THG07326.1};	At4g02110
Lj2A1204T57	GO:0016021,integral component of membrane; GO:0005575,cellular_component; GO:0016020,membrane; GO:0031224,intrinsic component of membrane; GO:0110165,cellular anatomical entity		Uncharacterized conserved protein	transmembrane protein 205 [Cynara cardunculus var. scolymus]	DUF4149	PF13664.9:Domain of unknown function (DUF4149)				A0A118K7L9_CYNCS RecName: Full=DUF4149 domain-containing protein {ECO:0000259|Pfam:PF13664}; Flags: Fragment;	At3g62580
Lj2A674T45	GO:0005576,extracellular region; GO:0020037,heme binding; GO:0046872,metal ion binding; GO:0004601,peroxidase activity; GO:0042744,hydrogen peroxide catabolic process; GO:0006979,response to oxidative stress; GO:0003674,molecular_function; GO:0005488,binding; GO:0046906,tetrapyrrole binding; GO:0097159,organic cyclic compound binding; GO:1901363,heterocyclic compound binding; GO:0043167,ion bindi…	K00430 peroxidase [EC:1.11.1.7] | (RefSeq) PA2; peroxidase 2 (A)		peroxidase A2-like [Quercus robur]	peroxidase	PF00141.26:Peroxidase	PER15_IPOBA RecName: Full=Peroxidase 15 {ECO:0000303|PubMed:17936696}; Short=Prx15 {ECO:0000303|PubMed:17936696}; EC=1.11.1.7; AltName: Full=Anionic peroxidase {ECO:0000303|PubMed:17936696}; Flags: Precursor;			A0A2N9IP12_FAGSY RecName: Full=Peroxidase {ECO:0000256|ARBA:ARBA00012313, ECO:0000256|RuleBase:RU362060}; EC=1.11.1.7 {ECO:0000256|ARBA:ARBA00012313, ECO:0000256|RuleBase:RU362060};	At5g06720
Lj2A675G61	GO:0005794,Golgi apparatus; GO:0016021,integral component of membrane; GO:0016413,O-acetyltransferase activity; GO:0030244,cellulose biosynthetic process; GO:0003674,molecular_function; GO:0003824,catalytic activity; GO:0008374,O-acyltransferase activity; GO:0016407,acetyltransferase activity; GO:0016740,transferase activity; GO:0016746,acyltransferase activity; GO:0016747,acyltransferase activit…			PREDICTED: protein trichome birefringence-like [Theobroma cacao]	PC-Esterase	PF13839.9:GDSL/SGNH-like Acyl-Esterase family found in Pmr5 and Cas1p	TBL1_ARATH RecName: Full=Protein trichome birefringence-like 1;			A0A6N2AQF1_SOLCI SubName: Full=Uncharacterized protein {ECO:0000313|EMBL:TMW84672.1}; Flags: Fragment;	At3g12060
Lj2A675T63	GO:0005576,extracellular region; GO:0020037,heme binding; GO:0046872,metal ion binding; GO:0004601,peroxidase activity; GO:0042744,hydrogen peroxide catabolic process; GO:0006979,response to oxidative stress; GO:0003674,molecular_function; GO:0005488,binding; GO:0046906,tetrapyrrole binding; GO:0097159,organic cyclic compound binding; GO:1901363,heterocyclic compound binding; GO:0043167,ion bindi…	K00430 peroxidase [EC:1.11.1.7] | (RefSeq) PA2; peroxidase 2 (A)		peroxidase 15 [Prunus persica]	peroxidase	PF00141.26:Peroxidase	PER15_IPOBA RecName: Full=Peroxidase 15 {ECO:0000303|PubMed:17936696}; Short=Prx15 {ECO:0000303|PubMed:17936696}; EC=1.11.1.7; AltName: Full=Anionic peroxidase {ECO:0000303|PubMed:17936696}; Flags: Precursor;			M5W3Y0_PRUPE RecName: Full=Peroxidase {ECO:0000256|ARBA:ARBA00012313, ECO:0000256|RuleBase:RU362060}; EC=1.11.1.7 {ECO:0000256|ARBA:ARBA00012313, ECO:0000256|RuleBase:RU362060};	At5g06720
Lj2A835T19	GO:0005871,kinesin complex; GO:0005874,microtubule; GO:0005641,nuclear envelope lumen; GO:0009524,phragmoplast; GO:0005819,spindle; GO:0005524,ATP binding; GO:0016887,ATP hydrolysis activity; GO:0008017,microtubule binding; GO:0003777,microtubule motor activity; GO:0007018,microtubule-based movement; GO:1901673,regulation of mitotic spindle assembly; GO:0051225,spindle assembly; GO:0000166,nucleo…	K10400 kinesin family member 15 | (RefSeq) P-loop containing nucleoside triphosphate hydrolases superfamily protein (A)	Kinesin-like protein	Kinesin-like protein KIN-12E [Camellia lanceoleosa]	Kinesin	PF00225.26:Kinesin motor domain	KN12E_ARATH RecName: Full=Kinesin-like protein KIN-12E {ECO:0000305};			A0A5B7BRW2_DAVIN SubName: Full=Putative phragmoplast orienting kinesin 2 isoform X1 {ECO:0000313|EMBL:MPA71720.1};	At3g44050
Lj2A912G11	GO:0043531,ADP binding; GO:0050135,NAD(P)+ nucleosidase activity; GO:0003953,NAD+ nucleosidase activity; GO:0061809,NAD+ nucleotidase, cyclic ADP-ribose generating; GO:0006952,defense response; GO:0019677,NAD catabolic process; GO:0043068,positive regulation of programmed cell death; GO:0007165,signal transduction; GO:0000166,nucleotide binding; GO:0003674,molecular_function; GO:0005488,binding; …			hypothetical protein CRG98_048148, partial [Punica granatum]	LRR_4	PF12799.10:Leucine Rich repeats (2 copies)	L6_LINUS RecName: Full=Disease resistance protein L6 {ECO:0000305}; AltName: Full=NAD(+) hydrolase L6; EC=3.2.2.6 {ECO:0000269|PubMed:31439792}; AltName: Full=NADP(+) hydrolase L6 {ECO:0000305}; EC=3.2.2.- {ECO:0000269|PubMed:31439792}; Flags: Precursor;			A0A2I0HIE7_PUNGR RecName: Full=TIR domain-containing protein {ECO:0000259|PROSITE:PS50104}; Flags: Fragment;	At5g36930
Lj2C1204T13	GO:0005576,extracellular region; GO:0046556,alpha-L-arabinofuranosidase activity; GO:0009044,xylan 1,4-beta-xylosidase activity; GO:0031222,arabinan catabolic process; GO:0045493,xylan catabolic process; GO:0003674,molecular_function; GO:0003824,catalytic activity; GO:0004553,hydrolase activity, hydrolyzing O-glycosyl compounds; GO:0016787,hydrolase activity; GO:0016798,hydrolase activity, acting…	K15920 xylan 1,4-beta-xylosidase [EC:3.2.1.37] | (RefSeq) XYL4; beta-D-xylosidase 4 (A)		PREDICTED: probable beta-D-xylosidase 2 [Daucus carota subsp. sativus]	Glyco_hydro_3_C	PF01915.25:Glycosyl hydrolase family 3 C-terminal domain	BXL2_ARATH RecName: Full=Probable beta-D-xylosidase 2; Short=AtBXL2; EC=3.2.1.-; Flags: Precursor;			A0A5B7AU80_DAVIN SubName: Full=Putative beta-D-xylosidase 2 {ECO:0000313|EMBL:MPA60270.1}; EC=3.2.1.37 {ECO:0000313|EMBL:MPA60270.1}; Flags: Fragment;	At1g02640
Lj2C1204T16	GO:0005829,cytosol; GO:0005886,plasma membrane; GO:0016208,AMP binding; GO:0000166,nucleotide binding; GO:0003674,molecular_function; GO:0005488,binding; GO:0017076,purine nucleotide binding; GO:0030554,adenyl nucleotide binding; GO:0032553,ribonucleotide binding; GO:0032555,purine ribonucleotide binding; GO:0032559,adenyl ribonucleotide binding; GO:0036094,small molecule binding; GO:0043167,ion …			Universal stress protein [Actinidia chinensis var. chinensis]	Usp	PF00582.29:Universal stress protein family	USPAL_ARATH RecName: Full=Universal stress protein A-like protein;			A0A2R6PNT6_ACTCC SubName: Full=Universal stress protein {ECO:0000313|EMBL:PSR94716.1};	At3g62550
Lj2C674T6	GO:0005794,Golgi apparatus; GO:0016021,integral component of membrane; GO:0016413,O-acetyltransferase activity; GO:0030244,cellulose biosynthetic process; GO:0003674,molecular_function; GO:0003824,catalytic activity; GO:0008374,O-acyltransferase activity; GO:0016407,acetyltransferase activity; GO:0016740,transferase activity; GO:0016746,acyltransferase activity; GO:0016747,acyltransferase activit…			PREDICTED: protein trichome birefringence-like 1 [Daucus carota subsp. sativus]	PC-Esterase	PF13839.9:GDSL/SGNH-like Acyl-Esterase family found in Pmr5 and Cas1p	TBL1_ARATH RecName: Full=Protein trichome birefringence-like 1;			A0A161Y4T7_DAUCS RecName: Full=PMR5N domain-containing protein {ECO:0000259|Pfam:PF14416};	At3g12060
Lj2C675T2	GO:0005794,Golgi apparatus; GO:0016021,integral component of membrane; GO:0016413,O-acetyltransferase activity; GO:0030244,cellulose biosynthetic process; GO:0003674,molecular_function; GO:0003824,catalytic activity; GO:0008374,O-acyltransferase activity; GO:0016407,acetyltransferase activity; GO:0016740,transferase activity; GO:0016746,acyltransferase activity; GO:0016747,acyltransferase activit…	K23877 xyloglucan O-acetyltransferase | (RefSeq) TBL27; TRICHOME BIREFRINGENCE-LIKE 27 (A)		hypothetical protein EJD97_024659, partial [Solanum chilense]	PC-Esterase	PF13839.9:GDSL/SGNH-like Acyl-Esterase family found in Pmr5 and Cas1p	TBL1_ARATH RecName: Full=Protein trichome birefringence-like 1;			A0A6N2AQF1_SOLCI SubName: Full=Uncharacterized protein {ECO:0000313|EMBL:TMW84672.1}; Flags: Fragment;	At3g12060
Lj2C675T4	GO:0005576,extracellular region; GO:0020037,heme binding; GO:0046872,metal ion binding; GO:0004601,peroxidase activity; GO:0042744,hydrogen peroxide catabolic process; GO:0006979,response to oxidative stress; GO:0003674,molecular_function; GO:0005488,binding; GO:0046906,tetrapyrrole binding; GO:0097159,organic cyclic compound binding; GO:1901363,heterocyclic compound binding; GO:0043167,ion bindi…	K00430 peroxidase [EC:1.11.1.7] | (RefSeq) PA2; peroxidase 2 (A)		peroxidase A2-like [Quercus robur]	peroxidase	PF00141.26:Peroxidase	PER15_IPOBA RecName: Full=Peroxidase 15 {ECO:0000303|PubMed:17936696}; Short=Prx15 {ECO:0000303|PubMed:17936696}; EC=1.11.1.7; AltName: Full=Anionic peroxidase {ECO:0000303|PubMed:17936696}; Flags: Precursor;			A0A2N9IP12_FAGSY RecName: Full=Peroxidase {ECO:0000256|ARBA:ARBA00012313, ECO:0000256|RuleBase:RU362060}; EC=1.11.1.7 {ECO:0000256|ARBA:ARBA00012313, ECO:0000256|RuleBase:RU362060};	At5g06720
Lj2C911G7	GO:0031969,chloroplast membrane; GO:0005789,endoplasmic reticulum membrane; GO:0016021,integral component of membrane; GO:0009579,thylakoid; GO:0102657,1-18:1-2-16:0-monogalactosyldiacylglycerol palmitoyl-lipid 7-desaturase activity; GO:0102843,1-18:2-2-16:0-monogalactosyldiacylglycerol desaturase activity (SN2-16:1 forming); GO:0009979,16:0 monogalactosyldiacylglycerol desaturase activity; GO:00…	K20416 palmitoyl-[glycerolipid] 7-desaturase [EC:1.14.19.42] | (RefSeq) FAD5; fatty acid desaturase 5 (A)	Fatty acid desaturase	PREDICTED: palmitoyl-monogalactosyldiacylglycerol delta-7 desaturase, chloroplastic-like [Ipomoea nil]	FA_desaturase	PF00487.27:Fatty acid desaturase	ADS3_ARATH RecName: Full=Palmitoyl-monogalactosyldiacylglycerol delta-7 desaturase, chloroplastic {ECO:0000303|PubMed:15579662}; EC=1.14.19.42 {ECO:0000269|PubMed:15579662}; AltName: Full=Acyl-lipid desaturase 3 {ECO:0000303|PubMed:15240892}; AltName: Full=Fatty acid desaturase 5 {ECO:0000303|PubMed:15579662}; Short=FAD5 {ECO:0000303|PubMed:15579662}; AltName: Full=Fatty acid desaturase B {ECO:00…			A0A1U7ZPW2_NELNU SubName: Full=palmitoyl-monogalactosyldiacylglycerol delta-7 desaturase, chloroplastic-like {ECO:0000313|RefSeq:XP_010250157.2};	At3g15850
Lj2P1203T18	GO:0016021,integral component of membrane; GO:0005575,cellular_component; GO:0016020,membrane; GO:0031224,intrinsic component of membrane; GO:0110165,cellular anatomical entity			hypothetical protein RHGRI_011824 [Rhododendron griersonianum]	DsbD	PF02683.18:Cytochrome C biogenesis protein transmembrane region				F6HKX0_VITVI SubName: Full=Uncharacterized protein {ECO:0000313|EMBL:CCB55512.1};	At3g09050
Lj2P836T4	GO:0005737,cytoplasm; GO:0005525,GTP binding; GO:0003924,GTPase activity; GO:0003746,translation elongation factor activity; GO:0000166,nucleotide binding; GO:0003674,molecular_function; GO:0005488,binding; GO:0017076,purine nucleotide binding; GO:0019001,guanyl nucleotide binding; GO:0032553,ribonucleotide binding; GO:0032555,purine ribonucleotide binding; GO:0032561,guanyl ribonucleotide bindin…	K14536 ribosome assembly protein 1 [EC:3.6.5.-] | (RefSeq) Ribosomal protein S5/Elongation factor G/III/V family protein (A)	Translation elongation factor 2/ribosome biogenesis protein RIA1 and related proteins	elongation factor-like GTPase 1 isoform X1 [Ziziphus jujuba var. spinosa]	GTP_EFTU	PF00009.30:Elongation factor Tu GTP binding domain	EF2_BETVU RecName: Full=Elongation factor 2; Short=EF-2;			A0A6P3ZIM0_ZIZJJ SubName: Full=elongation factor-like GTPase 1 isoform X1 {ECO:0000313|RefSeq:XP_015873466.1};	At3g22980
Lj2P836T6	GO:0005576,extracellular region; GO:0016607,nuclear speck; GO:0009505,plant-type cell wall; GO:1990904,ribonucleoprotein complex; GO:0071007,U2-type catalytic step 2 spliceosome; GO:0046540,U4/U6 x U5 tri-snRNP complex; GO:0005525,GTP binding; GO:0003924,GTPase activity; GO:0030623,U5 snRNA binding; GO:0009793,embryo development ending in seed dormancy; GO:0048437,floral organ development; GO:000…	K14536 ribosome assembly protein 1 [EC:3.6.5.-] | (RefSeq) Ribosomal protein S5/Elongation factor G/III/V family protein (A)	Translation elongation factor 2/ribosome biogenesis protein RIA1 and related proteins	ribosomal protein S5/Elongation factor G/III/V family protein [Actinidia rufa]	EFG_C	PF00679.27:Elongation factor G C-terminus	CLO_ARATH RecName: Full=110 kDa U5 small nuclear ribonucleoprotein component CLO {ECO:0000305}; AltName: Full=Protein CLOTHO {ECO:0000303|PubMed:18702672}; AltName: Full=Protein GAMETOPHYTE FACTOR 1 {ECO:0000303|Ref.4}; AltName: Full=Protein MATERNAL EFFECT EMBRYO ARREST 5 {ECO:0000305}; AltName: Full=Protein VAJRA-1 {ECO:0000303|PubMed:19168457}; AltName: Full=SNU114 homolog {ECO:0000305};			A0A7J0FS42_9ERIC SubName: Full=Ribosomal protein S5/Elongation factor G/III/V family protein {ECO:0000313|EMBL:GFZ01526.1};	At3g22980
Lj2P912T5	GO:0043531,ADP binding; GO:0050135,NAD(P)+ nucleosidase activity; GO:0061809,NAD+ nucleotidase, cyclic ADP-ribose generating; GO:0006952,defense response; GO:0007165,signal transduction; GO:0000166,nucleotide binding; GO:0003674,molecular_function; GO:0005488,binding; GO:0017076,purine nucleotide binding; GO:0030554,adenyl nucleotide binding; GO:0032553,ribonucleotide binding; GO:0032555,purine r…			disease resistance protein L6-like [Telopea speciosissima]			ROQ1_NICBE RecName: Full=Disease resistance protein Roq1 {ECO:0000305}; AltName: Full=NAD(+) hydrolase RPV1; EC=3.2.2.6 {ECO:0000305|PubMed:31439792}; AltName: Full=Recognition of XopQ 1 protein {ECO:0000303|PubMed:28891100};			A0A2N9IYM4_FAGSY RecName: Full=TIR domain-containing protein {ECO:0000259|PROSITE:PS50104};	At5g36930
Lj3A201T34	GO:0016021,integral component of membrane; GO:0005886,plasma membrane; GO:0009536,plastid; GO:0005524,ATP binding; GO:0004672,protein kinase activity; GO:0004674,protein serine/threonine kinase activity; GO:0004714,transmembrane receptor protein tyrosine kinase activity; GO:0046777,protein autophosphorylation; GO:0010038,response to metal ion; GO:0000166,nucleotide binding; GO:0003674,molecular_f…	K13430 serine/threonine-protein kinase PBS1 [EC:2.7.11.1] | (RefSeq) PBS1; Protein kinase superfamily protein (A)	Serine/threonine protein kinase	receptor-like protein kinase FERONIA [Camellia sinensis]	PK_Tyr_Ser-Thr	PF07714.20:Protein tyrosine and serine/threonine kinase	Y5389_ARATH RecName: Full=Probable receptor-like protein kinase At5g38990; EC=2.7.11.-; Flags: Precursor;			A0A4S4DLI8_CAMSI RecName: Full=Protein kinase domain-containing protein {ECO:0000259|PROSITE:PS50011};	At5g38990
Lj3A402G9		K24796 TBC1 domain family member 13 | (RefSeq) Ypt/Rab-GAP domain of gyp1p superfamily protein (A)	GTPase-activating protein	LOW QUALITY PROTEIN: TBC1 domain family member 13 [Pyrus x bretschneideri]	RabGAP-TBC	PF00566.21:Rab-GTPase-TBC domain				A0A5B7B7J3_DAVIN SubName: Full=Putative TBC1 domain family member 13 {ECO:0000313|EMBL:MPA63641.1};	At4g13730
Lj3A410G10	GO:0022625,cytosolic large ribosomal subunit; GO:0022626,cytosolic ribosome; GO:0005739,mitochondrion; GO:0005730,nucleolus; GO:0000325,plant-type vacuole; GO:0042788,polysomal ribosome; GO:0005773,vacuole; GO:0003729,mRNA binding; GO:0003723,RNA binding; GO:0003735,structural constituent of ribosome; GO:0002181,cytoplasmic translation; GO:0003674,molecular_function; GO:0003676,nucleic acid bindi…	K02938 large subunit ribosomal protein L8e | (RefSeq) EMB2296; Ribosomal protein L2 family (A)	60s ribosomal protein L2/L8	unnamed protein product [Spirodela intermedia]	Ribosomal_L2	PF00181.26:Ribosomal Proteins L2, RNA binding domain	RL81_ARATH RecName: Full=60S ribosomal protein L8-1; AltName: Full=60S ribosomal protein L2; AltName: Full=Protein EMBRYO DEFECTIVE 2296;			A0A7I8JTG8_SPIIN SubName: Full=Hypothetical protein {ECO:0000313|EMBL:CAA2634496.1};	At2g18020
Lj3A419T49	GO:0043531,ADP binding; GO:0050135,NAD(P)+ nucleosidase activity; GO:0003953,NAD+ nucleosidase activity; GO:0061809,NAD+ nucleotidase, cyclic ADP-ribose generating; GO:0006952,defense response; GO:0019677,NAD catabolic process; GO:0043068,positive regulation of programmed cell death; GO:0007165,signal transduction; GO:0000166,nucleotide binding; GO:0003674,molecular_function; GO:0005488,binding; …	K16225 probable WRKY transcription factor 52 | (RefSeq) RRS1; Disease resistance protein (TIR-NBS-LRR class) (A)		TMV resistance protein N-like [Syzygium oleosum]	LRR_4	PF12799.10:Leucine Rich repeats (2 copies)	L6_LINUS RecName: Full=Disease resistance protein L6 {ECO:0000305}; AltName: Full=NAD(+) hydrolase L6; EC=3.2.2.6 {ECO:0000269|PubMed:31439792}; AltName: Full=NADP(+) hydrolase L6 {ECO:0000305}; EC=3.2.2.- {ECO:0000269|PubMed:31439792}; Flags: Precursor;			A0A8B8PGP7_9MYRT SubName: Full=TMV resistance protein N-like {ECO:0000313|RefSeq:XP_030533975.1};	At5g36930
Lj3A577G5	GO:0005743,mitochondrial inner membrane; GO:0008681,2-octaprenyl-6-methoxyphenol hydroxylase activity; GO:0071949,FAD binding; GO:0016709,oxidoreductase activity, acting on paired donors, with incorporation or reduction of molecular oxygen, NAD(P)H as one donor, and incorporation of one atom of oxygen; GO:0006744,ubiquinone biosynthetic process; GO:0003674,molecular_function; GO:0003824,catalytic…	K06126 ubiquinone biosynthesis monooxygenase Coq6 [EC:1.14.13.-] | (RefSeq) FAD/NAD(P)-binding oxidoreductase family protein (A)	Monooxygenase involved in coenzyme Q (ubiquinone) biosynthesis	ubiquinone biosynthesis monooxygenase COQ6, mitochondrial isoform X1 [Camellia sinensis]	FAD_binding_3	PF01494.22:FAD binding domain				A0A5B7CD35_DAVIN SubName: Full=Putative FAD/NAD(P)-binding oxidoreductase family protein {ECO:0000313|EMBL:MPA78261.1}; EC=1.14.13.- {ECO:0000313|EMBL:MPA78261.1}; Flags: Fragment;	At3g24200
Lj3A617T48				hypothetical protein M9H77_19510 [Catharanthus roseus]			PMIR2_ARATH RecName: Full=Protein PLASTID MOVEMENT IMPAIRED 1-RELATED 2 {ECO:0000303|PubMed:26324877};			A0A5B7CAC6_DAVIN SubName: Full=Uncharacterized protein {ECO:0000313|EMBL:MPA77908.1};	At5g20610
Lj3A617T49	GO:0005737,cytoplasm; GO:0030048,actin filament-based movement; GO:0009903,chloroplast avoidance movement; GO:0009902,chloroplast relocation; GO:0031022,nuclear migration along microfilament; GO:0009637,response to blue light; GO:0008150,biological_process; GO:0009987,cellular process; GO:0030029,actin filament-based process; GO:0006996,organelle organization; GO:0009657,plastid organization; GO:…			PREDICTED: protein PLASTID MOVEMENT IMPAIRED 1-RELATED 1-like [Nicotiana attenuata]			PMIR1_ARATH RecName: Full=Protein PLASTID MOVEMENT IMPAIRED 1-RELATED 1 {ECO:0000303|PubMed:26324877};			A0A5B7CAC6_DAVIN SubName: Full=Uncharacterized protein {ECO:0000313|EMBL:MPA77908.1};	At5g20610
Lj3A617T50	GO:0016021,integral component of membrane; GO:0005886,plasma membrane; GO:0005351,carbohydrate:proton symporter activity; GO:0015591,D-ribose transmembrane transporter activity; GO:0015148,D-xylose transmembrane transporter activity; GO:0005354,galactose transmembrane transporter activity; GO:0005355,glucose transmembrane transporter activity; GO:0015168,glycerol transmembrane transporter activit…	K08150 MFS transporter, SP family, solute carrier family 2 (myo-inositol transporter), member 13 | (RefSeq) INT1; inositol transporter 1 (A)	Predicted transporter (major facilitator superfamily)	PREDICTED: polyol transporter 5-like [Daucus carota subsp. sativus]	Sugar_tr	PF00083.27:Sugar (and other) transporter	PLT5_ARATH RecName: Full=Polyol transporter 5; AltName: Full=Protein POLYOL TRANSPORTER 5; Short=AtPLT5; AltName: Full=Sugar-proton symporter PLT5;			A0A164VLK7_DAUCS RecName: Full=MFS domain-containing protein {ECO:0000259|PROSITE:PS50850};	At3g18830
Lj3A773G17	GO:0000439,transcription factor TFIIH core complex; GO:0005675,transcription factor TFIIH holo complex; GO:0006281,DNA repair; GO:0006289,nucleotide-excision repair; GO:0070816,phosphorylation of RNA polymerase II C-terminal domain; GO:0006360,transcription by RNA polymerase I; GO:0006366,transcription by RNA polymerase II; GO:0006139,nucleobase-containing compound metabolic process; GO:0006259,D…	K03141 transcription initiation factor TFIIH subunit 1 | (RefSeq) BSD domain (BTF2-like transcription factors, Synapse-associated proteins and DOS2-like proteins) (A)	RNA polymerase II transcription initiation/nucleotide excision repair factor TFIIH, subunit TFB1	hypothetical protein Vadar_018747 [Vaccinium darrowii]	PH_TFIIH	PF08567.14:TFIIH p62 subunit, N-terminal domain	TFB1A_ARATH RecName: Full=General transcription and DNA repair factor IIH subunit TFB1-1; Short=AtTFB1-1 {ECO:0000303|PubMed:15645454}; Short=TFIIH subunit TFB1-1; AltName: Full=RNA polymerase II transcription factor B subunit 1-1;			A0A5B7AVC9_DAVIN SubName: Full=Putative RNA polymerase II transcription factor B subunit 1-1 isoform X1 {ECO:0000313|EMBL:MPA60414.1};	At1g55750
Lj3A78T15				hypothetical protein F0562_026614 [Nyssa sinensis]	PAR1	PF06521.14:PAR1 protein				A0A5J5BDF2_9ASTE SubName: Full=Uncharacterized protein {ECO:0000313|EMBL:KAA8539922.1};	At5g52390
Lj3A79T14				hypothetical protein F0562_026614 [Nyssa sinensis]	PAR1	PF06521.14:PAR1 protein				A0A5J5BDF2_9ASTE SubName: Full=Uncharacterized protein {ECO:0000313|EMBL:KAA8539922.1};	At5g52390
Lj3A80T20	GO:0016021,integral component of membrane; GO:0005575,cellular_component; GO:0016020,membrane; GO:0031224,intrinsic component of membrane; GO:0110165,cellular anatomical entity			uncharacterized protein LOC105176662 [Sesamum indicum]	DUF3537	PF12056.11:Protein of unknown function (DUF3537)				A0A6I9UA07_SESIN SubName: Full=uncharacterized protein LOC105176662 {ECO:0000313|RefSeq:XP_011097838.1};	At3g20300
Lj3C200G4	GO:0016021,integral component of membrane; GO:0005886,plasma membrane; GO:0009536,plastid; GO:0005524,ATP binding; GO:0004672,protein kinase activity; GO:0004674,protein serine/threonine kinase activity; GO:0004714,transmembrane receptor protein tyrosine kinase activity; GO:0046777,protein autophosphorylation; GO:0010038,response to metal ion; GO:0000166,nucleotide binding; GO:0003674,molecular_f…	K13430 serine/threonine-protein kinase PBS1 [EC:2.7.11.1] | (RefSeq) PBS1; Protein kinase superfamily protein (A)	Serine/threonine protein kinase	PREDICTED: receptor-like protein kinase FERONIA [Daucus carota subsp. sativus]	Pkinase	PF00069.28:Protein kinase domain	Y5389_ARATH RecName: Full=Probable receptor-like protein kinase At5g38990; EC=2.7.11.-; Flags: Precursor;			A0A834GFH5_RHOSS SubName: Full=Uncharacterized protein {ECO:0000313|EMBL:KAF7130407.1};	At5g38990
Lj3C200T6	GO:0016021,integral component of membrane; GO:0005886,plasma membrane; GO:0009536,plastid; GO:0005524,ATP binding; GO:0004672,protein kinase activity; GO:0004674,protein serine/threonine kinase activity; GO:0004714,transmembrane receptor protein tyrosine kinase activity; GO:0046777,protein autophosphorylation; GO:0010038,response to metal ion; GO:0000166,nucleotide binding; GO:0003674,molecular_f…	K13436 pto-interacting protein 1 [EC:2.7.11.1] | (RefSeq) Protein kinase superfamily protein (A)	Serine/threonine protein kinase	hypothetical protein F0562_019589 [Nyssa sinensis]	Jacalin	PF01419.20:Jacalin-like lectin domain	Y5389_ARATH RecName: Full=Probable receptor-like protein kinase At5g38990; EC=2.7.11.-; Flags: Precursor;			A0A5B6YS50_DAVIN SubName: Full=Uncharacterized protein {ECO:0000313|EMBL:MPA34459.1};	At5g38990
Lj3C201G4	GO:0005536,glucose binding; GO:0005537,mannose binding; GO:0007157,heterophilic cell-cell adhesion via plasma membrane cell adhesion molecules; GO:0003674,molecular_function; GO:0005488,binding; GO:0030246,carbohydrate binding; GO:0036094,small molecule binding; GO:0048029,monosaccharide binding; GO:0007155,cell adhesion; GO:0008150,biological_process; GO:0009987,cellular process; GO:0098609,cell…			uncharacterized protein LOC115690362 [Syzygium oleosum]	Jacalin	PF01419.20:Jacalin-like lectin domain	LEC_PARPC RecName: Full=Mannose/glucose-specific lectin; Flags: Fragment;			A0A5B6YS50_DAVIN SubName: Full=Uncharacterized protein {ECO:0000313|EMBL:MPA34459.1};	At1g19720_2
Lj3C402G3	GO:0016020,membrane; GO:0005739,mitochondrion; GO:0046872,metal ion binding; GO:0050832,defense response to fungus; GO:0009620,response to fungus; GO:0003674,molecular_function; GO:0005488,binding; GO:0043167,ion binding; GO:0043169,cation binding; GO:0006950,response to stress; GO:0006952,defense response; GO:0008150,biological_process; GO:0009605,response to external stimulus; GO:0009607,respon…	K24348 UBX domain-containing protein 1/4 | (RefSeq) ubiquitin-associated (UBA)/TS-N domain-containing protein (A)	Predicted ubiquitin regulatory protein	hypothetical protein F0562_035211 [Nyssa sinensis]	PUB	PF09409.13:PUB domain	PUX2_ARATH RecName: Full=Plant UBX domain-containing protein 2 {ECO:0000303|Ref.8}; Short=PUX2 {ECO:0000303|Ref.8}; AltName: Full=AtPUB3 {ECO:0000303|PubMed:11587532}; AltName: Full=CDC48-interacting UBX-domain protein 2 {ECO:0000312|EMBL:AAS78924.1};			A0A5J5ABJ9_9ASTE RecName: Full=UBA domain-containing protein {ECO:0000259|PROSITE:PS50030};	At1g04850
Lj3C409T4
Lj3C419T0	GO:0043531,ADP binding; GO:0050135,NAD(P)+ nucleosidase activity; GO:0003953,NAD+ nucleosidase activity; GO:0061809,NAD+ nucleotidase, cyclic ADP-ribose generating; GO:0006952,defense response; GO:0019677,NAD catabolic process; GO:0043068,positive regulation of programmed cell death; GO:0007165,signal transduction; GO:0000166,nucleotide binding; GO:0003674,molecular_function; GO:0005488,binding; …			TMV resistance protein N-like [Syzygium oleosum]	LRR_4	PF12799.10:Leucine Rich repeats (2 copies)	L6_LINUS RecName: Full=Disease resistance protein L6 {ECO:0000305}; AltName: Full=NAD(+) hydrolase L6; EC=3.2.2.6 {ECO:0000269|PubMed:31439792}; AltName: Full=NADP(+) hydrolase L6 {ECO:0000305}; EC=3.2.2.- {ECO:0000269|PubMed:31439792}; Flags: Precursor;			A0A8B8PGP7_9MYRT SubName: Full=TMV resistance protein N-like {ECO:0000313|RefSeq:XP_030533975.1};	At5g36930
Lj3C617G3	GO:0016021,integral component of membrane; GO:0005575,cellular_component; GO:0016020,membrane; GO:0031224,intrinsic component of membrane; GO:0110165,cellular anatomical entity			hypothetical protein D8674_021224 [Pyrus ussuriensis x Pyrus communis]						A0A5N5GGK7_9ROSA SubName: Full=Uncharacterized protein {ECO:0000313|EMBL:KAB2614636.1};	At2g28120
Lj3C79G1				PAR1 protein [Actinidia rufa]	PAR1	PF06521.14:PAR1 protein				A0A7J0GX21_9ERIC SubName: Full=PAR1 protein {ECO:0000313|EMBL:GFZ15343.1};	At5g52390
Lj3C80T0	GO:0016021,integral component of membrane; GO:0005575,cellular_component; GO:0016020,membrane; GO:0031224,intrinsic component of membrane; GO:0110165,cellular anatomical entity			uncharacterized protein LOC105176662 [Sesamum indicum]	DUF3537	PF12056.11:Protein of unknown function (DUF3537)				A0A6I9UA07_SESIN SubName: Full=uncharacterized protein LOC105176662 {ECO:0000313|RefSeq:XP_011097838.1};	At3g20300
Lj3C80T4				hypothetical protein F0562_026614 [Nyssa sinensis]	PAR1	PF06521.14:PAR1 protein				A0A5J5BDF2_9ASTE SubName: Full=Uncharacterized protein {ECO:0000313|EMBL:KAA8539922.1};	At5g52390
Lj3C87T3	GO:0005739,mitochondrion; GO:0008270,zinc ion binding; GO:0003674,molecular_function; GO:0005488,binding; GO:0043167,ion binding; GO:0043169,cation binding; GO:0046872,metal ion binding; GO:0046914,transition metal ion binding; GO:0005575,cellular_component; GO:0005622,intracellular anatomical structure; GO:0005737,cytoplasm; GO:0043226,organelle; GO:0043227,membrane-bounded organelle; GO:0043229…	K17964 leucine-rich PPR motif-containing protein, mitochondrial | (RefSeq) Pentatricopeptide repeat (PPR) superfamily protein (A)	FOG: PPR repeat	putative pentatricopeptide repeat-containing protein [Camellia lanceoleosa]	PPR_2	PF13041.9:PPR repeat family	PP377_ARATH RecName: Full=Putative pentatricopeptide repeat-containing protein At5g13230, mitochondrial; Flags: Precursor;			A0A438D974_VITVI SubName: Full=Putative pentatricopeptide repeat-containing protein, mitochondrial {ECO:0000313|EMBL:RVW32002.1};	At5g13230
Lj3E409T0
Lj3P200T58	GO:0005794,Golgi apparatus; GO:0016021,integral component of membrane; GO:0005886,plasma membrane; GO:0099503,secretory vesicle; GO:0005524,ATP binding; GO:0004672,protein kinase activity; GO:0004674,protein serine/threonine kinase activity; GO:0004714,transmembrane receptor protein tyrosine kinase activity; GO:0046777,protein autophosphorylation; GO:0000166,nucleotide binding; GO:0003674,molecul…	K13415 protein brassinosteroid insensitive 1 [EC:2.7.10.1 2.7.11.1] | (RefSeq) BRI1; Leucine-rich receptor-like protein kinase family protein (A)	Serine/threonine protein kinase	putative serine/threonine/dual specificity protein kinase, catalytic domain-containing protein [Tanacetum cinerariifolium]	PK_Tyr_Ser-Thr	PF07714.20:Protein tyrosine and serine/threonine kinase	Y2393_ARATH RecName: Full=Probable receptor-like protein kinase At2g39360; EC=2.7.11.-; Flags: Precursor;			A0A2U1QJ80_ARTAN SubName: Full=Serine-threonine/tyrosine-protein kinase catalytic domain-containing protein {ECO:0000313|EMBL:PWA98017.1};	At2g39360
Lj3P402T13	GO:0005885,Arp2/3 protein complex; GO:0042995,cell projection; GO:0005737,cytoplasm; GO:0051015,actin filament binding; GO:0030041,actin filament polymerization; GO:0034314,Arp2/3 complex-mediated actin nucleation; GO:0030833,regulation of actin filament polymerization; GO:0003674,molecular_function; GO:0003779,actin binding; GO:0005488,binding; GO:0005515,protein binding; GO:0008092,cytoskeletal…	K05755 actin related protein 2/3 complex, subunit 4 | (RefSeq) ARPC4; binding protein (A)	Actin-related protein Arp2/3 complex, subunit ARPC4	Actin-related protein 2/3 complex subunit 4 [Capsicum annuum]	ARPC4	PF05856.15:ARP2/3 complex 20 kDa subunit (ARPC4)	ARPC4_ARATH RecName: Full=Actin-related protein 2/3 complex subunit 4; AltName: Full=Actin-related protein C4; AltName: Full=Arp2/3 complex 20 kDa subunit; Short=p20-ARC;			A0A453MI77_AEGTS SubName: Full=Uncharacterized protein {ECO:0000313|EnsemblPlants:AET5Gv21191500.8};	Hs5031595
Lj3P419T28	GO:0005634,nucleus; GO:0003677,DNA binding; GO:0046872,metal ion binding; GO:0046983,protein dimerization activity; GO:0006310,DNA recombination; GO:0006281,DNA repair; GO:0006260,DNA replication; GO:0007165,signal transduction; GO:0003674,molecular_function; GO:0003676,nucleic acid binding; GO:0005488,binding; GO:0097159,organic cyclic compound binding; GO:1901363,heterocyclic compound binding; …			disease resistance protein L6-like [Telopea speciosissima]						A0A2N9G3A3_FAGSY RecName: Full=TIR domain-containing protein {ECO:0000259|PROSITE:PS50104};
Lj3P419T6	GO:0043531,ADP binding; GO:0050135,NAD(P)+ nucleosidase activity; GO:0003953,NAD+ nucleosidase activity; GO:0061809,NAD+ nucleotidase, cyclic ADP-ribose generating; GO:0006952,defense response; GO:0019677,NAD catabolic process; GO:0043068,positive regulation of programmed cell death; GO:0007165,signal transduction; GO:0000166,nucleotide binding; GO:0003674,molecular_function; GO:0005488,binding; …			disease resistance protein L6-like [Telopea speciosissima]			L6_LINUS RecName: Full=Disease resistance protein L6 {ECO:0000305}; AltName: Full=NAD(+) hydrolase L6; EC=3.2.2.6 {ECO:0000269|PubMed:31439792}; AltName: Full=NADP(+) hydrolase L6 {ECO:0000305}; EC=3.2.2.- {ECO:0000269|PubMed:31439792}; Flags: Precursor;			A0A2N9G3A3_FAGSY RecName: Full=TIR domain-containing protein {ECO:0000259|PROSITE:PS50104};	At1g56540
Lj3P617T18	GO:0016021,integral component of membrane; GO:0006817,phosphate ion transport; GO:0006810,transport; GO:0006811,ion transport; GO:0006820,anion transport; GO:0008150,biological_process; GO:0015698,inorganic anion transport; GO:0051179,localization; GO:0051234,establishment of localization; GO:0005575,cellular_component; GO:0016020,membrane; GO:0031224,intrinsic component of membrane; GO:0110165,c…			hypothetical protein Bca52824_010143 [Brassica carinata]	Nodulin-like	PF06813.16:Nodulin-like				A0A165A940_DAUCS RecName: Full=Nodulin-like domain-containing protein {ECO:0000259|Pfam:PF06813};	At2g28120
Lj3P617T19	GO:0016021,integral component of membrane; GO:0022857,transmembrane transporter activity; GO:0003674,molecular_function; GO:0005215,transporter activity; GO:0005575,cellular_component; GO:0016020,membrane; GO:0031224,intrinsic component of membrane; GO:0110165,cellular anatomical entity			unnamed protein product [Prunus armeniaca]						A0A803MGS9_CHEQI SubName: Full=Uncharacterized protein {ECO:0000313|EnsemblPlants:AUR62029181-RA:cds};	At2g28120
Lj3P617T40	GO:0016021,integral component of membrane; GO:0022857,transmembrane transporter activity; GO:0003674,molecular_function; GO:0005215,transporter activity; GO:0005575,cellular_component; GO:0016020,membrane; GO:0031224,intrinsic component of membrane; GO:0110165,cellular anatomical entity			hypothetical protein JRO89_XS14G0023900 [Xanthoceras sorbifolium]	Nodulin-like	PF06813.16:Nodulin-like				A0A5C7GZI2_9ROSI RecName: Full=Nodulin-like domain-containing protein {ECO:0000259|Pfam:PF06813};	At2g39210
Lj3P773T18				hypothetical protein Vadar_007388 [Vaccinium darrowii]	DUF4283	PF14111.9:Domain of unknown function (DUF4283)				A0A5B7BES6_DAVIN RecName: Full=DUF4283 domain-containing protein {ECO:0000259|Pfam:PF14111};
Lj3P777T19				hypothetical protein ES332_A12G074000v1 [Gossypium tomentosum]						A0A5D2MUW5_GOSTO SubName: Full=Uncharacterized protein {ECO:0000313|EMBL:TYH94952.1};
Lj3P777T24	GO:0005789,endoplasmic reticulum membrane; GO:0016021,integral component of membrane; GO:0005634,nucleus; GO:0005886,plasma membrane; GO:0005524,ATP binding; GO:0106310,protein serine kinase activity; GO:0004674,protein serine/threonine kinase activity; GO:0006952,defense response; GO:0031349,positive regulation of defense response; GO:1900426,positive regulation of defense response to bacterium;…			probable LRR receptor-like serine/threonine-protein kinase At3g47570 isoform X6 [Citrus clementina]			XA21_ORYSI RecName: Full=Receptor kinase-like protein Xa21 {ECO:0000303|Ref.1}; EC=2.7.11.1 {ECO:0000255|PROSITE-ProRule:PRU00159, ECO:0000269|PubMed:11927577}; Contains: RecName: Full=Receptor kinase-like protein Xa21, processed {ECO:0000250|UniProtKB:Q2R2D5}; Flags: Precursor;			V4SLI2_CITCL RecName: Full=Protein kinase domain-containing protein {ECO:0000259|PROSITE:PS50011};
Lj4A415T13	GO:0048046,apoplast; GO:0004553,hydrolase activity, hydrolyzing O-glycosyl compounds; GO:0030247,polysaccharide binding; GO:0016762,xyloglucan:xyloglucosyl transferase activity; GO:0042546,cell wall biogenesis; GO:0071555,cell wall organization; GO:0010411,xyloglucan metabolic process; GO:0003674,molecular_function; GO:0003824,catalytic activity; GO:0016787,hydrolase activity; GO:0016798,hydrolas…	K08235 xyloglucan:xyloglucosyl transferase [EC:2.4.1.207] | (RefSeq) XTH26; xyloglucan endotransglucosylase/hydrolase 26 (A)		hypothetical protein L6452_21611 [Arctium lappa]	Glyco_hydro_16	PF00722.24:Glycosyl hydrolases family 16	XTH26_ARATH RecName: Full=Probable xyloglucan endotransglucosylase/hydrolase protein 26; Short=At-XTH26; Short=XTH-26; EC=2.4.1.207; Flags: Precursor;			F6HH05_VITVI RecName: Full=Xyloglucan endotransglucosylase/hydrolase {ECO:0000256|RuleBase:RU361120}; EC=2.4.1.207 {ECO:0000256|RuleBase:RU361120};	At4g28850
Lj4A499T35	GO:0016021,integral component of membrane; GO:0005886,plasma membrane; GO:0009506,plasmodesma; GO:0090406,pollen tube; GO:0005524,ATP binding; GO:0106310,protein serine kinase activity; GO:0004674,protein serine/threonine kinase activity; GO:0009755,hormone-mediated signaling pathway; GO:0010183,pollen tube guidance; GO:0006468,protein phosphorylation; GO:0000166,nucleotide binding; GO:0003674,mo…	K20718 LRR receptor-like serine/threonine-protein kinase ERECTA [EC:2.7.11.1] | (RefSeq) ER; Leucine-rich receptor-like protein kinase family protein (A)		MDIS1-interacting receptor like kinase 2-like [Helianthus annuus]	Pkinase	PF00069.28:Protein kinase domain	MIK2_ARATH RecName: Full=MDIS1-interacting receptor like kinase 2 {ECO:0000303|PubMed:26863186}; Short=AtMIK2 {ECO:0000303|PubMed:26863186}; AltName: Full=Probable LRR receptor-like serine/threonine-protein kinase At4g08850; EC=2.7.11.1 {ECO:0000305}; Flags: Precursor;			A0A5B7AGK8_DAVIN RecName: Full=Protein kinase domain-containing protein {ECO:0000259|PROSITE:PS50011}; Flags: Fragment;	At4g08850
Lj4A513G41	GO:0016021,integral component of membrane; GO:0005886,plasma membrane; GO:0009506,plasmodesma; GO:0090406,pollen tube; GO:0005524,ATP binding; GO:0106310,protein serine kinase activity; GO:0004674,protein serine/threonine kinase activity; GO:0009755,hormone-mediated signaling pathway; GO:0010183,pollen tube guidance; GO:0006468,protein phosphorylation; GO:0000166,nucleotide binding; GO:0003674,mo…	K20718 LRR receptor-like serine/threonine-protein kinase ERECTA [EC:2.7.11.1] | (RefSeq) ERL1; ERECTA-like 1 (A)		hypothetical protein Vadar_021699 [Vaccinium darrowii]	Pkinase	PF00069.28:Protein kinase domain	MIK2_ARATH RecName: Full=MDIS1-interacting receptor like kinase 2 {ECO:0000303|PubMed:26863186}; Short=AtMIK2 {ECO:0000303|PubMed:26863186}; AltName: Full=Probable LRR receptor-like serine/threonine-protein kinase At4g08850; EC=2.7.11.1 {ECO:0000305}; Flags: Precursor;			A0A4S4DGA4_CAMSI RecName: Full=Protein kinase domain-containing protein {ECO:0000259|PROSITE:PS50011};	At4g08850
Lj4A640G28	GO:0016021,integral component of membrane; GO:0015086,cadmium ion transmembrane transporter activity; GO:0005384,manganese ion transmembrane transporter activity; GO:0055072,iron ion homeostasis; GO:0003674,molecular_function; GO:0005215,transporter activity; GO:0008324,cation transmembrane transporter activity; GO:0015075,ion transmembrane transporter activity; GO:0015318,inorganic molecular ent…	K21398 natural resistance-associated macrophage protein 2 | (RefSeq) NRAMP1; natural resistance-associated macrophage protein 1 (A)	Mn2+ and Fe2+ transporters of the NRAMP family	metal transporter Nramp5-like [Olea europaea var. sylvestris]	Nramp	PF01566.21:Natural resistance-associated macrophage protein	NRAM5_ORYSJ RecName: Full=Metal transporter Nramp5;			A0A2U1MNX6_ARTAN SubName: Full=Metal transporter NRAT1 {ECO:0000313|EMBL:PWA62950.1};	At1g80830
Lj4A684G33	GO:0009504,cell plate; GO:0005737,cytoplasm; GO:0005829,cytosol; GO:0043231,intracellular membrane-bounded organelle; GO:0005886,plasma membrane; GO:0031982,vesicle; GO:0030276,clathrin binding; GO:0072318,clathrin coat disassembly; GO:0072583,clathrin-dependent endocytosis; GO:1900186,negative regulation of clathrin-dependent endocytosis; GO:0045806,negative regulation of endocytosis; GO:0045926…		Auxilin-like protein and related proteins containing DnaJ domain	hypothetical protein F0562_028046 [Nyssa sinensis]	DnaJ	PF00226.34:DnaJ domain	AUXI2_ARATH RecName: Full=Auxilin-related protein 2;			A0A5J5B6Y6_9ASTE SubName: Full=Uncharacterized protein {ECO:0000313|EMBL:KAA8538408.1};	At1g21660
Lj4A684T34	GO:0016021,integral component of membrane; GO:0016020,membrane; GO:0031965,nuclear membrane; GO:0005886,plasma membrane; GO:0015171,amino acid transmembrane transporter activity; GO:0015174,basic amino acid transmembrane transporter activity; GO:0015293,symporter activity; GO:0003333,amino acid transmembrane transport; GO:0015802,basic amino acid transport; GO:0006952,defense response; GO:0003674…	K24917 amino acid permease | (RefSeq) AAP3; amino acid permease 3 (A)	Amino acid transporters	hypothetical protein F0562_002823 [Nyssa sinensis]	Aa_trans	PF01490.21:Transmembrane amino acid transporter protein	AAP3_ARATH RecName: Full=Amino acid permease 3; AltName: Full=Amino acid transporter AAP3;			A0A5J5BUI0_9ASTE RecName: Full=Aa_trans domain-containing protein {ECO:0000259|Pfam:PF01490};	At1g77380
Lj4A930T43	GO:0016021,integral component of membrane; GO:0020037,heme binding; GO:0005506,iron ion binding; GO:0004497,monooxygenase activity; GO:0016705,oxidoreductase activity, acting on paired donors, with incorporation or reduction of molecular oxygen; GO:0040008,regulation of growth; GO:0003674,molecular_function; GO:0005488,binding; GO:0046906,tetrapyrrole binding; GO:0097159,organic cyclic compound b…	K20619 cytochrome P450 family 78 subfamily A | (RefSeq) CYP78A7; cytochrome P450, family 78, subfamily A, polypeptide 7 (A)	Cytochrome P450 CYP2 subfamily	Cyp450-1 [Panax notoginseng]	p450	PF00067.25:Cytochrome P450	C78A7_ARATH RecName: Full=Cytochrome P450 78A7; EC=1.14.-.-;			A0A5J5AIR7_9ASTE SubName: Full=Uncharacterized protein {ECO:0000313|EMBL:KAA8530933.1};	At5g09970
Lj4A930T44	GO:0046658,anchored component of plasma membrane; GO:0005832,chaperonin-containing T-complex; GO:0009505,plant-type cell wall; GO:0009536,plastid; GO:0005524,ATP binding; GO:0016887,ATP hydrolysis activity; GO:0140662,ATP-dependent protein folding chaperone; GO:0051082,unfolded protein binding; GO:0006457,protein folding; GO:0000166,nucleotide binding; GO:0003674,molecular_function; GO:0005488,bi…	K09494 T-complex protein 1 subunit beta | (RefSeq) TCP-1/cpn60 chaperonin family protein (A)	Chaperonin complex component, TCP-1 beta subunit (CCT2)	T-complex protein 1 subunit beta-like [Olea europaea var. sylvestris]	Cpn60_TCP1	PF00118.27:TCP-1/cpn60 chaperonin family	TCPB_ARATH RecName: Full=T-complex protein 1 subunit beta {ECO:0000303|PubMed:11599560}; Short=TCP-1-beta {ECO:0000303|PubMed:11599560}; AltName: Full=CCT-beta {ECO:0000303|PubMed:11599560}; AltName: Full=Chaperonin CCT2 {ECO:0000305};			A0A1D1Y8F0_9ARAE RecName: Full=CCT-beta {ECO:0000256|ARBA:ARBA00033237}; Flags: Fragment;	At5g20890
Lj4A930T46	GO:0016021,integral component of membrane; GO:0015145,monosaccharide transmembrane transporter activity; GO:0003674,molecular_function; GO:0005215,transporter activity; GO:0015144,carbohydrate transmembrane transporter activity; GO:0022857,transmembrane transporter activity; GO:0051119,sugar transmembrane transporter activity; GO:0005575,cellular_component; GO:0016020,membrane; GO:0031224,intrins…			hypothetical protein F3Y22_tig00110450pilonHSYRG00771 [Hibiscus syriacus]	Sugar_tr	PF00083.27:Sugar (and other) transporter				A0A6A3AL20_HIBSY RecName: Full=MFS domain-containing protein {ECO:0000259|PROSITE:PS50850};
Lj4C499T1	GO:0016021,integral component of membrane; GO:0005886,plasma membrane; GO:0009506,plasmodesma; GO:0090406,pollen tube; GO:0005524,ATP binding; GO:0106310,protein serine kinase activity; GO:0004674,protein serine/threonine kinase activity; GO:0009755,hormone-mediated signaling pathway; GO:0010183,pollen tube guidance; GO:0006468,protein phosphorylation; GO:0000166,nucleotide binding; GO:0003674,mo…			hypothetical protein Vadar_021699 [Vaccinium darrowii]			MIK2_ARATH RecName: Full=MDIS1-interacting receptor like kinase 2 {ECO:0000303|PubMed:26863186}; Short=AtMIK2 {ECO:0000303|PubMed:26863186}; AltName: Full=Probable LRR receptor-like serine/threonine-protein kinase At4g08850; EC=2.7.11.1 {ECO:0000305}; Flags: Precursor;			A0A5B7AGQ7_DAVIN RecName: Full=Protein kinase domain-containing protein {ECO:0000259|PROSITE:PS50011}; Flags: Fragment;	At4g08850
Lj4C645G2	GO:0016021,integral component of membrane; GO:0015086,cadmium ion transmembrane transporter activity; GO:0005384,manganese ion transmembrane transporter activity; GO:0055072,iron ion homeostasis; GO:0003674,molecular_function; GO:0005215,transporter activity; GO:0008324,cation transmembrane transporter activity; GO:0015075,ion transmembrane transporter activity; GO:0015318,inorganic molecular ent…	K21398 natural resistance-associated macrophage protein 2 | (RefSeq) NRAMP1; natural resistance-associated macrophage protein 1 (A)	Mn2+ and Fe2+ transporters of the NRAMP family	hypothetical protein CUMW_139520 [Citrus unshiu]	Nramp	PF01566.21:Natural resistance-associated macrophage protein	NRAM5_ORYSJ RecName: Full=Metal transporter Nramp5;			A0A2H5PIE7_CITUN SubName: Full=Uncharacterized protein {ECO:0000313|EMBL:GAY52124.1};	At1g80830
Lj4C684G5	GO:0016021,integral component of membrane; GO:0005886,plasma membrane; GO:0005524,ATP binding; GO:0106310,protein serine kinase activity; GO:0004674,protein serine/threonine kinase activity; GO:0004714,transmembrane receptor protein tyrosine kinase activity; GO:0000166,nucleotide binding; GO:0003674,molecular_function; GO:0005488,binding; GO:0017076,purine nucleotide binding; GO:0030554,adenyl nu…	K13418 somatic embryogenesis receptor kinase 1 [EC:2.7.10.1 2.7.11.1] | (RefSeq) SERK2; somatic embryogenesis receptor-like kinase 2 (A)	Serine/threonine protein kinase	hypothetical protein DCAR_003573 [Daucus carota subsp. sativus]	SPARK	PF19160.3:SPARK	Y1105_ARATH RecName: Full=Probable receptor-like protein kinase At1g11050; EC=2.7.11.1; Flags: Precursor;			A0A5B7CA06_DAVIN RecName: Full=Protein kinase domain-containing protein {ECO:0000259|PROSITE:PS50011}; Flags: Fragment;	At1g11050
Lj4E646T0
Lj4P431T4
Lj4P499T18	GO:0008233,peptidase activity; GO:0006508,proteolysis; GO:0003674,molecular_function; GO:0003824,catalytic activity; GO:0016787,hydrolase activity; GO:0140096,catalytic activity, acting on a protein; GO:0006807,nitrogen compound metabolic process; GO:0008150,biological_process; GO:0008152,metabolic process; GO:0019538,protein metabolic process; GO:0043170,macromolecule metabolic process; GO:00442…			DegPprotease 7, partial [Striga asiatica]						A0A5A7PCX2_STRAF SubName: Full=DegPprotease 7 {ECO:0000313|EMBL:GER30783.1}; Flags: Fragment;
Lj4P513T6	GO:0008233,peptidase activity; GO:0006508,proteolysis; GO:0003674,molecular_function; GO:0003824,catalytic activity; GO:0016787,hydrolase activity; GO:0140096,catalytic activity, acting on a protein; GO:0006807,nitrogen compound metabolic process; GO:0008150,biological_process; GO:0008152,metabolic process; GO:0019538,protein metabolic process; GO:0043170,macromolecule metabolic process; GO:00442…			DegPprotease 7, partial [Striga asiatica]						A0A5A7PCX2_STRAF SubName: Full=DegPprotease 7 {ECO:0000313|EMBL:GER30783.1}; Flags: Fragment;
Lj5A11T17			Topoisomerase I-binding arginine-serine-rich protein	hypothetical protein HYC85_016230 [Camellia sinensis]						A0A7J7GZ08_CAMSI SubName: Full=Uncharacterized protein {ECO:0000313|EMBL:KAF5946002.1};	At3g05250
Lj5A255T86	GO:0003700,DNA-binding transcription factor activity; GO:0003674,molecular_function; GO:0140110,transcription regulator activity			Uncharacterized protein LOK49_LG12G00122 [Camellia lanceoleosa]	bZIP_1	PF00170.24:bZIP transcription factor	Y4598_ARATH RecName: Full=Uncharacterized protein At4g06598;			A0A5B7AKZ5_DAVIN RecName: Full=BZIP domain-containing protein {ECO:0000259|SMART:SM00338};	At1g58110
Lj5A256T13	GO:0005737,cytoplasm; GO:0005829,cytosol; GO:0000062,fatty-acyl-CoA binding; GO:0008289,lipid binding; GO:0006869,lipid transport; GO:0009723,response to ethylene; GO:0009753,response to jasmonic acid; GO:0009416,response to light stimulus; GO:0000166,nucleotide binding; GO:0003674,molecular_function; GO:0005488,binding; GO:0017076,purine nucleotide binding; GO:0030554,adenyl nucleotide binding; …	K12116 flavin-binding kelch repeat F-box protein 1 | (RefSeq) FKF1; flavin-binding, kelch repeat, f box 1 (A)	Kelch repeat-containing proteins	acyl-CoA-binding domain protein [Trifolium medium]	Kelch_3	PF13415.9:Galactose oxidase, central domain	ACBP4_ARATH RecName: Full=Acyl-CoA-binding domain-containing protein 4; Short=Acyl-CoA binding protein 4;			A0A392MFX4_9FABA SubName: Full=Acyl-CoA-binding domain protein {ECO:0000313|EMBL:MCH86416.1}; Flags: Fragment;	At3g05420_2
Lj5A256T14	GO:0005739,mitochondrion; GO:0005634,nucleus; GO:0005524,ATP binding; GO:0106310,protein serine kinase activity; GO:0004674,protein serine/threonine kinase activity; GO:0004712,protein serine/threonine/tyrosine kinase activity; GO:0006468,protein phosphorylation; GO:0009651,response to salt stress; GO:0010182,sugar mediated signaling pathway; GO:0000166,nucleotide binding; GO:0003674,molecular_fu…	K04424 sterile alpha motif and leucine zipper containing kinase AZK [EC:2.7.11.25] | (RefSeq) Protein kinase superfamily protein (A)	Tyrosine kinase specific for activated (GTP-bound) p21cdc42Hs	hypothetical protein POTOM_029787 [Populus tomentosa]	PK_Tyr_Ser-Thr	PF07714.20:Protein tyrosine and serine/threonine kinase	SIS8_ARATH RecName: Full=Probable serine/threonine-protein kinase SIS8 {ECO:0000305}; EC=2.7.11.1 {ECO:0000305}; AltName: Full=MAPKK kinase SIS8 {ECO:0000305}; AltName: Full=Protein SUGAR INSENSITIVE 8 {ECO:0000303|PubMed:24320620};			A0A835ING7_9MAGN RecName: Full=Protein kinase domain-containing protein {ECO:0000259|PROSITE:PS50011};	At1g67890
Lj5A276G88	GO:0003677,DNA binding; GO:0003674,molecular_function; GO:0003676,nucleic acid binding; GO:0005488,binding; GO:0097159,organic cyclic compound binding; GO:1901363,heterocyclic compound binding		GYF domain containing proteins	uncharacterized protein At5g08430-like [Camellia sinensis]	GYF	PF02213.19:GYF domain	Y5843_ARATH RecName: Full=Uncharacterized protein At5g08430;			A0A4S4EYI7_CAMSI SubName: Full=Uncharacterized protein {ECO:0000313|EMBL:THG22119.1};	At5g08430_2
Lj5A276T86	GO:0003677,DNA binding; GO:0003674,molecular_function; GO:0003676,nucleic acid binding; GO:0005488,binding; GO:0097159,organic cyclic compound binding; GO:1901363,heterocyclic compound binding		RNA polymerase I transcription factor UAF	Uncharacterized protein LOK49_LG02G02609 [Camellia lanceoleosa]	Plus-3	PF03126.21:Plus-3 domain	Y5843_ARATH RecName: Full=Uncharacterized protein At5g08430;	SWI/SNF-BAF60b	TR	A0A5B7CAA4_DAVIN SubName: Full=Uncharacterized protein {ECO:0000313|EMBL:MPA77887.1};	At5g08430_1
Lj5A515T4
Lj5A556G14	GO:0005737,cytoplasm; GO:0005829,cytosol; GO:0005524,ATP binding; GO:0000287,magnesium ion binding; GO:0004496,mevalonate kinase activity; GO:0019287,isopentenyl diphosphate biosynthetic process, mevalonate pathway; GO:0016310,phosphorylation; GO:0016126,sterol biosynthetic process; GO:0000166,nucleotide binding; GO:0003674,molecular_function; GO:0005488,binding; GO:0017076,purine nucleotide bind…	K00869 mevalonate kinase [EC:2.7.1.36] | (RefSeq) MK; mevalonate kinase (A)	Mevalonate kinase MVK/ERG12	Mevalonate kinase [Olea europaea subsp. europaea]	GalKase_gal_bdg	PF10509.12:Galactokinase galactose-binding signature	KIME_ARATH RecName: Full=Mevalonate kinase {ECO:0000305}; Short=MK; EC=2.7.1.36 {ECO:0000250|UniProtKB:Q03426};			A0A5J5B6T7_9ASTE RecName: Full=Mevalonate kinase {ECO:0000256|ARBA:ARBA00012103, ECO:0000256|RuleBase:RU363087}; Short=MK {ECO:0000256|RuleBase:RU363087}; EC=2.7.1.36 {ECO:0000256|ARBA:ARBA00012103, ECO:0000256|RuleBase:RU363087};	At5g27450
Lj5A557T19	GO:0016021,integral component of membrane; GO:0046872,metal ion binding; GO:0030247,polysaccharide binding; GO:0016740,transferase activity; GO:0016567,protein ubiquitination; GO:0003674,molecular_function; GO:0005488,binding; GO:0043167,ion binding; GO:0043169,cation binding; GO:0030246,carbohydrate binding; GO:0003824,catalytic activity; GO:0006807,nitrogen compound metabolic process; GO:000815…			hypothetical protein DVH24_006409 [Malus domestica]	GUB_WAK_bind	PF13947.9:Wall-associated receptor kinase galacturonan-binding	AT21A_ARATH RecName: Full=Putative RING-H2 finger protein ATL21A; EC=2.3.2.27 {ECO:0000305}; AltName: Full=RING-type E3 ubiquitin transferase ATL21A {ECO:0000305}; Flags: Precursor;			A0A498KHW1_MALDO RecName: Full=GUB_WAK_bind domain-containing protein {ECO:0000259|Pfam:PF13947};	At5g53110
Lj5A557T20	GO:0005737,cytoplasm; GO:0005829,cytosol; GO:0005524,ATP binding; GO:0000287,magnesium ion binding; GO:0004496,mevalonate kinase activity; GO:0019287,isopentenyl diphosphate biosynthetic process, mevalonate pathway; GO:0016310,phosphorylation; GO:0016126,sterol biosynthetic process; GO:0000166,nucleotide binding; GO:0003674,molecular_function; GO:0005488,binding; GO:0017076,purine nucleotide bind…	K00869 mevalonate kinase [EC:2.7.1.36] | (RefSeq) MK; mevalonate kinase (A)	Mevalonate kinase MVK/ERG12	hypothetical protein F0562_029359 [Nyssa sinensis]			KIME_ARATH RecName: Full=Mevalonate kinase {ECO:0000305}; Short=MK; EC=2.7.1.36 {ECO:0000250|UniProtKB:Q03426};			A0A5J5B6T7_9ASTE RecName: Full=Mevalonate kinase {ECO:0000256|ARBA:ARBA00012103, ECO:0000256|RuleBase:RU363087}; Short=MK {ECO:0000256|RuleBase:RU363087}; EC=2.7.1.36 {ECO:0000256|ARBA:ARBA00012103, ECO:0000256|RuleBase:RU363087};	At5g27450
Lj5A634G3	GO:0052929,ATP:3'-cytidine-cytidine-tRNA adenylyltransferase activity; GO:0052928,CTP:3'-cytidine-tRNA cytidylyltransferase activity; GO:0016779,nucleotidyltransferase activity; GO:0003723,RNA binding; GO:0001680,tRNA 3'-terminal CCA addition; GO:0003674,molecular_function; GO:0003824,catalytic activity; GO:0004652,polynucleotide adenylyltransferase activity; GO:0004810,tRNA adenylyltransferase a…		tRNA nucleotidyltransferase/poly(A) polymerase	hypothetical protein MIMGU_mgv1a004528mg [Erythranthe guttata]	PolyA_pol	PF01743.23:Poly A polymerase head domain				A0A022Q2G9_ERYGU RecName: Full=PolyA_pol domain-containing protein {ECO:0000259|Pfam:PF01743};	At1g22660
Lj5A635T17	GO:0016021,integral component of membrane; GO:0005886,plasma membrane; GO:0005575,cellular_component; GO:0016020,membrane; GO:0031224,intrinsic component of membrane; GO:0110165,cellular anatomical entity; GO:0071944,cell periphery		FOG: Leucine rich repeat	Receptor-like protein [Actinidia chinensis var. chinensis]	LRR_8	PF13855.9:Leucine rich repeat	RLP27_ARATH RecName: Full=Receptor like protein 27 {ECO:0000303|PubMed:18434605}; Short=AtRLP27 {ECO:0000303|PubMed:18434605}; Flags: Precursor;			A0A2R6RRP7_ACTCC SubName: Full=Receptor-like protein {ECO:0000313|EMBL:PSS32700.1};	At2g33060
Lj5A737G19	GO:0016021,integral component of membrane; GO:0000325,plant-type vacuole; GO:0005886,plasma membrane; GO:0005262,calcium channel activity; GO:0008066,glutamate receptor activity; GO:0015276,ligand-gated ion channel activity; GO:0038023,signaling receptor activity; GO:0006816,calcium ion transport; GO:0019722,calcium-mediated signaling; GO:0071230,cellular response to amino acid stimulus; GO:00036…	K05387 glutamate receptor, ionotropic, plant | (RefSeq) GLR2.7; glutamate receptor 2.7 (A)	Glutamate-gated kainate-type ion channel receptor subunit GluR5 and related subunits	hypothetical protein F0562_012122 [Nyssa sinensis]	ANF_receptor	PF01094.31:Receptor family ligand binding region	GLR27_ARATH RecName: Full=Glutamate receptor 2.7; AltName: Full=Ligand-gated ion channel 2.7; Flags: Precursor;			A0A5J4ZRV5_9ASTE RecName: Full=Glutamate receptor {ECO:0000256|PIRNR:PIRNR037090};	At2g29120
Lj5C10T4	GO:0016021,integral component of membrane; GO:0005886,plasma membrane; GO:0005575,cellular_component; GO:0016020,membrane; GO:0031224,intrinsic component of membrane; GO:0110165,cellular anatomical entity; GO:0071944,cell periphery		FOG: Leucine rich repeat	Receptor-like protein 7 [Camellia lanceoleosa]	LRR_8	PF13855.9:Leucine rich repeat	RLP6_ARATH RecName: Full=Receptor-like protein 6 {ECO:0000303|PubMed:18434605}; Short=AtRLP6 {ECO:0000303|PubMed:18434605}; Flags: Precursor;			A0A438DQ22_VITVI SubName: Full=Receptor-like protein 12 {ECO:0000313|EMBL:RVW37524.1};	At1g45616
Lj5C10T5	GO:0016021,integral component of membrane; GO:0005886,plasma membrane; GO:0050832,defense response to fungus; GO:0006950,response to stress; GO:0006952,defense response; GO:0008150,biological_process; GO:0009605,response to external stimulus; GO:0009607,response to biotic stimulus; GO:0009620,response to fungus; GO:0043207,response to external biotic stimulus; GO:0044419,biological process involv…		FOG: Leucine rich repeat	receptor-like protein 6 [Camellia sinensis]			9DC3_SOLPI RecName: Full=Receptor-like protein 9DC3 {ECO:0000312|EMBL:AAT77550.1}; Flags: Precursor;			A0A5B7C7B3_DAVIN SubName: Full=Putative receptor-like protein 12 isoform X2 {ECO:0000313|EMBL:MPA76785.1}; Flags: Fragment;	At1g45616
Lj5C255T23	GO:0031225,anchored component of membrane; GO:0046658,anchored component of plasma membrane; GO:0010215,cellulose microfibril organization; GO:0052324,plant-type cell wall cellulose biosynthetic process; GO:0008150,biological_process; GO:0009664,plant-type cell wall organization; GO:0009832,plant-type cell wall biogenesis; GO:0009987,cellular process; GO:0016043,cellular component organization; G…			hypothetical protein Pfo_002278 [Paulownia fortunei]	COBRA	PF04833.18:COBRA-like protein	COBL6_ARATH RecName: Full=COBRA-like protein 6; Flags: Precursor;			A0A068TML3_COFCA RecName: Full=COBRA-like protein {ECO:0000256|PIRNR:PIRNR038122};	At1g09790
Lj5C275T5	GO:0005829,cytosol; GO:0005634,nucleus; GO:0000976,transcription cis-regulatory region binding; GO:0010597,green leaf volatile biosynthetic process; GO:0001067,transcription regulatory region nucleic acid binding; GO:0003674,molecular_function; GO:0003676,nucleic acid binding; GO:0003677,DNA binding; GO:0003690,double-stranded DNA binding; GO:0005488,binding; GO:0043565,sequence-specific DNA bind…	K13459 disease resistance protein RPS2 | (RefSeq) RPS2; NB-ARC domain-containing disease resistance protein (A)		disease resistance protein [Tanacetum cinerariifolium]	LRR_8	PF13855.9:Leucine rich repeat	MY1R1_SOLTU RecName: Full=Transcription factor MYB1R1; AltName: Full=Myb-related protein R1 {ECO:0000303|PubMed:21030505}; Short=StMYB1R-1 {ECO:0000303|PubMed:21030505};	MYB-related	TF	A0A5B7B2S1_DAVIN RecName: Full=Lipoxygenase {ECO:0000256|RuleBase:RU003975}; EC=1.13.11.- {ECO:0000256|RuleBase:RU003975};	At1g74840
Lj5C275T7	GO:0043531,ADP binding; GO:0005524,ATP binding; GO:0006952,defense response; GO:0000166,nucleotide binding; GO:0003674,molecular_function; GO:0005488,binding; GO:0017076,purine nucleotide binding; GO:0030554,adenyl nucleotide binding; GO:0032553,ribonucleotide binding; GO:0032555,purine ribonucleotide binding; GO:0032559,adenyl ribonucleotide binding; GO:0036094,small molecule binding; GO:0043167…	K13459 disease resistance protein RPS2 | (RefSeq) RPS2; NB-ARC domain-containing disease resistance protein (A)	Apoptotic ATPase	hypothetical protein CTI12_AA595830 [Artemisia annua]	LRR_8	PF13855.9:Leucine rich repeat	DRL27_ARATH RecName: Full=Disease resistance protein At4g27190;			A0A5B7B1M6_DAVIN RecName: Full=Lipoxygenase {ECO:0000256|RuleBase:RU003975}; EC=1.13.11.- {ECO:0000256|RuleBase:RU003975};	At4g27190
Lj5C276G4	GO:0009507,chloroplast; GO:0008270,zinc ion binding; GO:0031425,chloroplast RNA processing; GO:0006397,mRNA processing; GO:0003674,molecular_function; GO:0005488,binding; GO:0043167,ion binding; GO:0043169,cation binding; GO:0046872,metal ion binding; GO:0046914,transition metal ion binding; GO:0006139,nucleobase-containing compound metabolic process; GO:0006396,RNA processing; GO:0006725,cellula…		FOG: PPR repeat	pentatricopeptide repeat-containing protein At3g62890-like [Camellia sinensis]	PPR_2	PF13041.9:PPR repeat family	PPR21_ARATH RecName: Full=Pentatricopeptide repeat-containing protein At1g08070, chloroplastic {ECO:0000305}; AltName: Full=Protein ORGANELLE TRANSCRIPT PROCESSING 82 {ECO:0000303|PubMed:19845878}; Flags: Precursor;			A0A4S4DTJ7_CAMSI RecName: Full=DYW_deaminase domain-containing protein {ECO:0000259|Pfam:PF14432};	At1g08070
Lj5C515G1
Lj5C635T0	GO:0016021,integral component of membrane; GO:0005886,plasma membrane; GO:0005575,cellular_component; GO:0016020,membrane; GO:0031224,intrinsic component of membrane; GO:0110165,cellular anatomical entity; GO:0071944,cell periphery		FOG: Leucine rich repeat	Receptor-like protein 7 [Camellia lanceoleosa]	LRRNT_2	PF08263.15:Leucine rich repeat N-terminal domain	RLP6_ARATH RecName: Full=Receptor-like protein 6 {ECO:0000303|PubMed:18434605}; Short=AtRLP6 {ECO:0000303|PubMed:18434605}; Flags: Precursor;			A0A5B7AY98_DAVIN SubName: Full=Putative receptor-like protein 12 {ECO:0000313|EMBL:MPA60878.1}; Flags: Fragment;	At1g45616
Lj5P11T14				PREDICTED: uncharacterized protein LOC104608143 [Nelumbo nucifera]						A0A1U8B8K9_NELNU SubName: Full=uncharacterized protein LOC104608143 {ECO:0000313|RefSeq:XP_010272338.1};
Lj5P256T8
Lj5P276T14	GO:0043531,ADP binding; GO:0006952,defense response; GO:0000166,nucleotide binding; GO:0003674,molecular_function; GO:0005488,binding; GO:0017076,purine nucleotide binding; GO:0030554,adenyl nucleotide binding; GO:0032553,ribonucleotide binding; GO:0032555,purine ribonucleotide binding; GO:0032559,adenyl ribonucleotide binding; GO:0036094,small molecule binding; GO:0043167,ion binding; GO:0043168…			hypothetical protein L1987_54889 [Smallanthus sonchifolius]						A0A5B7BAP6_DAVIN SubName: Full=Putative NB-ARC domain-containing disease resistance protein isoform 1 {ECO:0000313|EMBL:MPA65979.1};
Lj5P443T3	GO:0005634,nucleus; GO:0000987,cis-regulatory region sequence-specific DNA binding; GO:0000981,DNA-binding transcription factor activity, RNA polymerase II-specific; GO:0046983,protein dimerization activity; GO:0045944,positive regulation of transcription by RNA polymerase II; GO:0000976,transcription cis-regulatory region binding; GO:0001067,transcription regulatory region nucleic acid binding; …									A0A6N2LSE8_SALVM RecName: Full=MADS-box domain-containing protein {ECO:0000259|PROSITE:PS50066}; Flags: Fragment;
Lj5P501T6	GO:0016021,integral component of membrane; GO:0005886,plasma membrane; GO:0005524,ATP binding; GO:0005509,calcium ion binding; GO:0106310,protein serine kinase activity; GO:0004674,protein serine/threonine kinase activity; GO:0007166,cell surface receptor signaling pathway; GO:0006468,protein phosphorylation; GO:0000166,nucleotide binding; GO:0003674,molecular_function; GO:0005488,binding; GO:001…			hypothetical protein C3L33_22964, partial [Rhododendron williamsianum]	GUB_WAK_bind	PF13947.9:Wall-associated receptor kinase galacturonan-binding	WAKLM_ARATH RecName: Full=Wall-associated receptor kinase-like 17; EC=2.7.11.-; Flags: Precursor;			A0A6A4KQW8_9ERIC RecName: Full=EGF-like domain-containing protein {ECO:0000259|PROSITE:PS50026}; Flags: Fragment;	At1g16090
Lj5P501T7				F-box family protein [Actinidia rufa]			FB140_ARATH RecName: Full=F-box protein At3g12350;			A0A5B7BGU8_DAVIN RecName: Full=F-box domain-containing protein {ECO:0000259|PROSITE:PS50181};	At3g12350
Lj5P759T11	GO:0047180,salutaridinol 7-O-acetyltransferase activity; GO:0009820,alkaloid metabolic process; GO:0003674,molecular_function; GO:0003824,catalytic activity; GO:0008374,O-acyltransferase activity; GO:0016407,acetyltransferase activity; GO:0016413,O-acetyltransferase activity; GO:0016740,transferase activity; GO:0016746,acyltransferase activity; GO:0016747,acyltransferase activity, transferring gr…			Vinorine synthase [Actinidia chinensis var. chinensis]	Transferase	PF02458.18:Transferase family	SALAT_PAPSO RecName: Full=Salutaridinol 7-O-acetyltransferase {ECO:0000303|PubMed:11404355}; Short=salAT {ECO:0000303|PubMed:11404355}; EC=2.3.1.150 {ECO:0000269|PubMed:11404355, ECO:0000269|PubMed:8537369};			A0A2R6PXQ1_ACTCC SubName: Full=Vinorine synthase {ECO:0000313|EMBL:PSR98504.1};	At3g26040
Lj5P759T13	GO:0005829,cytosol; GO:0016746,acyltransferase activity; GO:0010268,brassinosteroid homeostasis; GO:0009742,brassinosteroid mediated signaling pathway; GO:0016131,brassinosteroid metabolic process; GO:0010422,regulation of brassinosteroid biosynthetic process; GO:0009962,regulation of flavonoid biosynthetic process; GO:0009646,response to absence of light; GO:0009741,response to brassinosteroid; …			(13S,14R)-1,13-dihydroxy-N-methylcanadine 13-O-acetyltransferase AT1 [Camellia lanceoleosa]	Transferase	PF02458.18:Transferase family	BIA1_ARATH RecName: Full=BAHD acyltransferase BIA1 {ECO:0000303|PubMed:22956280}; EC=2.3.1.-; AltName: Full=Protein ABNORMAL SHOOT 1 {ECO:0000303|PubMed:22956280}; AltName: Full=Protein BRASSINOSTEROID INACTIVATOR 1 {ECO:0000303|PubMed:22544867};			A0A2R6PXQ1_ACTCC SubName: Full=Vinorine synthase {ECO:0000313|EMBL:PSR98504.1};	At3g26040
Lj6A181T34	GO:0043531,ADP binding; GO:0000166,nucleotide binding; GO:0003674,molecular_function; GO:0005488,binding; GO:0017076,purine nucleotide binding; GO:0030554,adenyl nucleotide binding; GO:0032553,ribonucleotide binding; GO:0032555,purine ribonucleotide binding; GO:0032559,adenyl ribonucleotide binding; GO:0036094,small molecule binding; GO:0043167,ion binding; GO:0043168,anion binding; GO:0097159,or…			uncharacterized protein LOC115954166 isoform X2 [Quercus lobata]						A0A2N9FXM4_FAGSY RecName: Full=NB-ARC domain-containing protein {ECO:0000259|Pfam:PF00931};
Lj6A255G25	GO:0005737,cytoplasm; GO:0005634,nucleus; GO:0005524,ATP binding; GO:0004707,MAP kinase activity; GO:0106310,protein serine kinase activity; GO:0004674,protein serine/threonine kinase activity; GO:0035556,intracellular signal transduction; GO:0006468,protein phosphorylation; GO:0000166,nucleotide binding; GO:0003674,molecular_function; GO:0005488,binding; GO:0017076,purine nucleotide binding; GO:…	K14512 mitogen-activated protein kinase 6 [EC:2.7.11.24] | (RefSeq) MPK6; MAP kinase 6 (A)	Mitogen-activated protein kinase	Mitogen-activated protein kinase NTF4 [Actinidia chinensis var. chinensis]	Pkinase	PF00069.28:Protein kinase domain	NTF4_TOBAC RecName: Full=Mitogen-activated protein kinase homolog NTF4; EC=2.7.11.24; AltName: Full=P45;			A0A2R6RXT8_ACTCC RecName: Full=Mitogen-activated protein kinase {ECO:0000256|ARBA:ARBA00012411, ECO:0000256|RuleBase:RU361165}; EC=2.7.11.24 {ECO:0000256|ARBA:ARBA00012411, ECO:0000256|RuleBase:RU361165};	At2g43790
Lj6A255G26	GO:0005524,ATP binding; GO:0004707,MAP kinase activity; GO:0106310,protein serine kinase activity; GO:0007049,cell cycle; GO:0006468,protein phosphorylation; GO:0000166,nucleotide binding; GO:0003674,molecular_function; GO:0005488,binding; GO:0017076,purine nucleotide binding; GO:0030554,adenyl nucleotide binding; GO:0032553,ribonucleotide binding; GO:0032555,purine ribonucleotide binding; GO:003…	K14512 mitogen-activated protein kinase 6 [EC:2.7.11.24] | (RefSeq) MPK6; MAP kinase 6 (A)	Mitogen-activated protein kinase	hypothetical protein COLO4_04656 [Corchorus olitorius]	Pkinase	PF00069.28:Protein kinase domain	MPK_PEA RecName: Full=Mitogen-activated protein kinase homolog D5; EC=2.7.11.24;			A0A1R3KT81_9ROSI SubName: Full=Uncharacterized protein {ECO:0000313|EMBL:OMP10276.1};	At2g43790
Lj6A27G8	GO:0030864,cortical actin cytoskeleton; GO:0080008,Cul4-RING E3 ubiquitin ligase complex; GO:0005829,cytosol; GO:0051015,actin filament binding; GO:0030042,actin filament depolymerization; GO:0030836,positive regulation of actin filament depolymerization; GO:0003674,molecular_function; GO:0003779,actin binding; GO:0005488,binding; GO:0005515,protein binding; GO:0008092,cytoskeletal protein bindin…	K24736 WD repeat-containing protein 1 (actin-interacting protein 1) | (RefSeq) transducin family protein / WD-40 repeat family protein (A)	WD40 repeat stress protein/actin interacting protein	actin-interacting protein 1-2 [Vitis riparia]	WD40	PF00400.35:WD domain, G-beta repeat	AIP12_ARATH RecName: Full=Actin-interacting protein 1-2 {ECO:0000303|PubMed:12417710};			A0A5B7BBI1_DAVIN SubName: Full=Putative stress protein {ECO:0000313|EMBL:MPA65834.1};	At3g18060
Lj6A28T29	GO:0016021,integral component of membrane; GO:0005886,plasma membrane; GO:0009506,plasmodesma; GO:0090406,pollen tube; GO:0005524,ATP binding; GO:0106310,protein serine kinase activity; GO:0004674,protein serine/threonine kinase activity; GO:0009755,hormone-mediated signaling pathway; GO:0010183,pollen tube guidance; GO:0006468,protein phosphorylation; GO:0000166,nucleotide binding; GO:0003674,mo…	K20718 LRR receptor-like serine/threonine-protein kinase ERECTA [EC:2.7.11.1] | (RefSeq) ERL1; ERECTA-like 1 (A)		MDIS1-interacting receptor like kinase 2-like isoform X1 [Camellia sinensis]	Pkinase	PF00069.28:Protein kinase domain	MIK2_ARATH RecName: Full=MDIS1-interacting receptor like kinase 2 {ECO:0000303|PubMed:26863186}; Short=AtMIK2 {ECO:0000303|PubMed:26863186}; AltName: Full=Probable LRR receptor-like serine/threonine-protein kinase At4g08850; EC=2.7.11.1 {ECO:0000305}; Flags: Precursor;			A0A4S4DGA4_CAMSI RecName: Full=Protein kinase domain-containing protein {ECO:0000259|PROSITE:PS50011};	At4g08850
Lj6A404T21				hypothetical protein Pfo_002135 [Paulownia fortunei]						A0A2P2Q2Z8_RHIMU RecName: Full=FBA_3 domain-containing protein {ECO:0000259|Pfam:PF08268};
Lj6A696G31	GO:0016746,acyltransferase activity; GO:0003676,nucleic acid binding; GO:0008270,zinc ion binding; GO:0003674,molecular_function; GO:0003824,catalytic activity; GO:0016740,transferase activity; GO:0005488,binding; GO:0097159,organic cyclic compound binding; GO:1901363,heterocyclic compound binding; GO:0043167,ion binding; GO:0043169,cation binding; GO:0046872,metal ion binding; GO:0046914,transit…	K24971 nuclear export mediator factor NEMF | (RefSeq) emb1441; zinc knuckle (CCHC-type) family protein (A)	Predicted RNA-binding protein	hypothetical protein F0562_005908 [Nyssa sinensis]	NFACT-R_1	PF05670.16:NFACT protein RNA binding domain				A0A5B7A0B8_DAVIN SubName: Full=Putative nuclear export mediator factor Nemf isoform X1 {ECO:0000313|EMBL:MPA49146.1}; EC=2.3.2.26 {ECO:0000313|EMBL:MPA49146.1};	At5g49930
Lj6A697T24	GO:0048046,apoplast; GO:0005759,mitochondrial matrix; GO:0005747,mitochondrial respiratory chain complex I; GO:0005739,mitochondrion; GO:0005634,nucleus; GO:0045252,oxoglutarate dehydrogenase complex; GO:0005524,ATP binding; GO:0050897,cobalt ion binding; GO:0005507,copper ion binding; GO:0004148,dihydrolipoyl dehydrogenase activity; GO:0050660,flavin adenine dinucleotide binding; GO:0008270,zinc…	K00382 dihydrolipoyl dehydrogenase [EC:1.8.1.4] | (RefSeq) mtLPD1; mitochondrial lipoamide dehydrogenase 1 (A)	Dihydrolipoamide dehydrogenase	hypothetical protein F0562_035165 [Nyssa sinensis]	Pyr_redox_2	PF07992.17:Pyridine nucleotide-disulphide oxidoreductase	DLDH1_ARATH RecName: Full=Dihydrolipoyl dehydrogenase 1, mitochondrial; Short=AtmLPD1; Short=mtLPD1; EC=1.8.1.4; AltName: Full=Dihydrolipoamide dehydrogenase 1; AltName: Full=Glycine cleavage system L protein 1; AltName: Full=Pyruvate dehydrogenase complex E3 subunit 1; Short=E3-1; Short=PDC-E3 1; Flags: Precursor;			A0A5B7A683_DAVIN RecName: Full=Dihydrolipoyl dehydrogenase {ECO:0000256|RuleBase:RU003692}; EC=1.8.1.4 {ECO:0000256|RuleBase:RU003692};	At1g48030
Lj6C181T4		K12857 Prp8 binding protein | (RefSeq) Transducin/WD40 repeat-like superfamily protein (A)	U5 snRNP-specific protein-like factor and related proteins	Quinonprotein alcohol dehydrogenase-like, partial [Medicago truncatula]	WD40	PF00400.35:WD domain, G-beta repeat				Q2HVC9_MEDTR SubName: Full=Quinonprotein alcohol dehydrogenase-like {ECO:0000313|EMBL:ABD28518.2}; Flags: Fragment;	At2g43770
Lj6C181T6	GO:0043531,ADP binding; GO:0098542,defense response to other organism; GO:0000166,nucleotide binding; GO:0003674,molecular_function; GO:0005488,binding; GO:0017076,purine nucleotide binding; GO:0030554,adenyl nucleotide binding; GO:0032553,ribonucleotide binding; GO:0032555,purine ribonucleotide binding; GO:0032559,adenyl ribonucleotide binding; GO:0036094,small molecule binding; GO:0043167,ion b…			hypothetical protein HYC85_022301 [Camellia sinensis]						A0A7J7GNY2_CAMSI RecName: Full=AAA domain-containing protein {ECO:0000259|SMART:SM00382};
Lj6C181T7	GO:0043531,ADP binding; GO:0005524,ATP binding; GO:0006952,defense response; GO:0000166,nucleotide binding; GO:0003674,molecular_function; GO:0005488,binding; GO:0017076,purine nucleotide binding; GO:0030554,adenyl nucleotide binding; GO:0032553,ribonucleotide binding; GO:0032555,purine ribonucleotide binding; GO:0032559,adenyl ribonucleotide binding; GO:0036094,small molecule binding; GO:0043167…	K20599 NB-LRR protein SUMM2 | (RefSeq) SUMM2; LRR and NB-ARC domains-containing disease resistance protein (A)	Apoptotic ATPase	disease resistance protein RPS2-like isoform X2 [Quercus robur]	NB-ARC	PF00931.25:NB-ARC domain	DRL27_ARATH RecName: Full=Disease resistance protein At4g27190;			A0A2U1P003_ARTAN SubName: Full=Disease resistance protein {ECO:0000313|EMBL:PWA79092.1};	At4g27190
Lj6C255T9				hypothetical protein L1887_40791 [Cichorium endivia]						A0A7J7D8U5_TRIWF SubName: Full=Protein FAM-like {ECO:0000313|EMBL:KAF5742767.1};	At3g59800
Lj6C454G4
Lj6C514G1	GO:0005634,nucleus; GO:0008483,transaminase activity; GO:0010073,meristem maintenance; GO:0010082,regulation of root meristem growth; GO:0003674,molecular_function; GO:0003824,catalytic activity; GO:0016740,transferase activity; GO:0016769,transferase activity, transferring nitrogenous groups; GO:0008150,biological_process; GO:0009888,tissue development; GO:0032501,multicellular organismal proces…			hypothetical protein [Papaver nudicaule]	PMD	PF10536.12:Plant mobile domain	MAIL1_ARATH RecName: Full=Protein MAIN-LIKE 1 {ECO:0000303|PubMed:24635680};			A0A4Y7JVN6_PAPSO RecName: Full=PMD domain-containing protein {ECO:0000259|Pfam:PF10536};	At2g25010
Lj6C521T1	GO:0009507,chloroplast; GO:0009536,plastid; GO:0008883,glutamyl-tRNA reductase activity; GO:0050661,NADP binding; GO:0015995,chlorophyll biosynthetic process; GO:0006783,heme biosynthetic process; GO:0006782,protoporphyrinogen IX biosynthetic process; GO:0006979,response to oxidative stress; GO:0033014,tetrapyrrole biosynthetic process; GO:0003674,molecular_function; GO:0003824,catalytic activity…	K02492 glutamyl-tRNA reductase [EC:1.2.1.70] | (RefSeq) HEMA2; Glutamyl-tRNA reductase family protein (A)		glutamyl-tRNA reductase 2, chloroplastic-like [Abrus precatorius]	Shikimate_DH	PF01488.23:Shikimate / quinate 5-dehydrogenase	HEM12_ARATH RecName: Full=Glutamyl-tRNA reductase 2, chloroplastic; Short=GluTR; EC=1.2.1.70; Flags: Precursor;			A0A8B8KX55_ABRPR RecName: Full=Glutamyl-tRNA reductase {ECO:0000256|ARBA:ARBA00012970, ECO:0000256|RuleBase:RU000584}; EC=1.2.1.70 {ECO:0000256|ARBA:ARBA00012970, ECO:0000256|RuleBase:RU000584};	At1g09940
Lj6C698G8		K19525 vacuolar protein sorting-associated protein 13A/C | (RefSeq) calcium-dependent lipid-binding family protein (A)	Vacuolar protein sorting-associated protein	hypothetical protein F0562_035162 [Nyssa sinensis]	VPS13_mid_rpt	PF16910.8:Repeating coiled region of VPS13				A0A5B6YQJ7_DAVIN RecName: Full=PH domain-containing protein {ECO:0000259|SMART:SM00233};	At1g48090
Lj6P180T11
Lj6P181T11
Lj6P181T12	GO:0043531,ADP binding; GO:0005524,ATP binding; GO:0006952,defense response; GO:0051707,response to other organism; GO:0000166,nucleotide binding; GO:0003674,molecular_function; GO:0005488,binding; GO:0017076,purine nucleotide binding; GO:0030554,adenyl nucleotide binding; GO:0032553,ribonucleotide binding; GO:0032555,purine ribonucleotide binding; GO:0032559,adenyl ribonucleotide binding; GO:003…		Apoptotic ATPase	putative disease resistance protein RGA3 [Rosa chinensis]	LRR_4	PF12799.10:Leucine Rich repeats (2 copies)	R13L1_ARATH RecName: Full=Putative disease resistance RPP13-like protein 1;			A0A5B7BJ62_DAVIN SubName: Full=Putative disease resistance protein RGA3 {ECO:0000313|EMBL:MPA68705.1}; Flags: Fragment;	At3g14470
Lj6P181T14				hypothetical protein CMV_023150 [Castanea mollissima]						A0A8J4QH32_9ROSI RecName: Full=NB-ARC domain-containing protein {ECO:0000259|Pfam:PF00931};
Lj6P255T28
Lj6P403T6
Lj6P431T7
Lj6P697T13	GO:0110165,cellular anatomical entity; GO:0046872,metal ion binding; GO:0017018,myosin phosphatase activity; GO:0006470,protein dephosphorylation; GO:0003674,molecular_function; GO:0005488,binding; GO:0043167,ion binding; GO:0043169,cation binding; GO:0003824,catalytic activity; GO:0004721,phosphoprotein phosphatase activity; GO:0004722,protein serine/threonine phosphatase activity; GO:0016787,hy…	K14803 protein phosphatase PTC2/3 [EC:3.1.3.16] | (RefSeq) Protein phosphatase 2C family protein (A)	Serine/threonine protein phosphatase	protein phosphatase 2C family protein [Actinidia rufa]	PP2C	PF00481.24:Protein phosphatase 2C	P2C13_ARATH RecName: Full=Probable protein phosphatase 2C 13; Short=AtPP2C13; EC=3.1.3.16;			A0A7J0GSN4_9ERIC RecName: Full=Protein-serine/threonine phosphatase {ECO:0000256|ARBA:ARBA00013081}; EC=3.1.3.16 {ECO:0000256|ARBA:ARBA00013081};	At1g48040
Lj6P697T23	GO:0003677,DNA binding; GO:0046983,protein dimerization activity; GO:0004722,protein serine/threonine phosphatase activity; GO:0003674,molecular_function; GO:0003676,nucleic acid binding; GO:0005488,binding; GO:0097159,organic cyclic compound binding; GO:1901363,heterocyclic compound binding; GO:0005515,protein binding; GO:0003824,catalytic activity; GO:0004721,phosphoprotein phosphatase activity…			hypothetical protein RHMOL_Rhmol02G0001200 [Rhododendron molle]						A0A834LZF3_RHOSS SubName: Full=Uncharacterized protein {ECO:0000313|EMBL:KAF7151558.1};
Lj7A220T36	GO:0016021,integral component of membrane; GO:0005739,mitochondrion; GO:0005886,plasma membrane; GO:0005524,ATP binding; GO:0042277,peptide binding; GO:0106310,protein serine kinase activity; GO:0004674,protein serine/threonine kinase activity; GO:0033612,receptor serine/threonine kinase binding; GO:0005102,signaling receptor binding; GO:0019199,transmembrane receptor protein kinase activity; GO:…	K20718 LRR receptor-like serine/threonine-protein kinase ERECTA [EC:2.7.11.1] | (RefSeq) ER; Leucine-rich receptor-like protein kinase family protein (A)		PREDICTED: LRR receptor-like serine/threonine-protein kinase ERECTA [Vitis vinifera]	Pkinase	PF00069.28:Protein kinase domain	ERECT_ARATH RecName: Full=LRR receptor-like serine/threonine-protein kinase ERECTA {ECO:0000303|PubMed:8624444}; EC=2.7.11.1; AltName: Full=Protein QUANTITATIVE RESISTANCE TO PLECTOSPHAERELLA 1; AltName: Full=Protein QUANTITATIVE RESISTANCE TO RALSTONIA SOLANACEARUM 1; AltName: Full=Protein TRANSPIRATION EFFICIENCY 1; Flags: Precursor;			A0A5B7CES2_DAVIN SubName: Full=Putative LRR receptor-like serine/threonine-protein kinase ERECTA {ECO:0000313|EMBL:MPA78891.1}; EC=2.7.11.1 {ECO:0000313|EMBL:MPA78891.1};	At2g26330
Lj7A221T35	GO:0009535,chloroplast thylakoid membrane; GO:0016021,integral component of membrane; GO:0010020,chloroplast fission; GO:0090143,nucleoid organization; GO:0006996,organelle organization; GO:0008150,biological_process; GO:0009657,plastid organization; GO:0009658,chloroplast organization; GO:0009987,cellular process; GO:0016043,cellular component organization; GO:0043572,plastid fission; GO:0048285…	K02221 YggT family protein | (RefSeq) YLMG2; YGGT family protein (A)		hypothetical protein F0562_003017 [Nyssa sinensis]	YGGT	PF02325.20:YGGT family	YLMG2_ARATH RecName: Full=YlmG homolog protein 2, chloroplastic {ECO:0000305}; Short=AtYLMG2 {ECO:0000303|PubMed:20359373}; AltName: Full=YGGT family protein YLMG2 {ECO:0000305}; Flags: Precursor;			A0A5B7BGB9_DAVIN SubName: Full=Uncharacterized protein {ECO:0000313|EMBL:MPA67972.1}; Flags: Fragment;	At3g07430
Lj7A234G38	GO:0009507,chloroplast; GO:0009570,chloroplast stroma; GO:0009536,plastid; GO:0050152,omega-amidase activity; GO:0008270,zinc ion binding; GO:0006528,asparagine metabolic process; GO:0006541,glutamine metabolic process; GO:0006108,malate metabolic process; GO:0006107,oxaloacetate metabolic process; GO:0003674,molecular_function; GO:0003824,catalytic activity; GO:0016787,hydrolase activity; GO:001…	K13566 omega-amidase [EC:3.5.1.3] | (RefSeq) Nitrilase/cyanide hydratase and apolipoprotein N-acyltransferase family protein (A)	Carbon-nitrogen hydrolase	hypothetical protein CICLE_v10008710mg [Citrus clementina]	CN_hydrolase	PF00795.25:Carbon-nitrogen hydrolase	NILP3_ARATH RecName: Full=Omega-amidase, chloroplastic {ECO:0000305}; EC=3.5.1.3 {ECO:0000269|PubMed:24461228}; AltName: Full=Nitrilase-like protein 3 {ECO:0000303|PubMed:12435743}; Flags: Precursor;			V4UUI4_CITCL RecName: Full=CN hydrolase domain-containing protein {ECO:0000259|PROSITE:PS50263};	At5g12040
Lj7A234T34	GO:0005829,cytosol; GO:0005524,ATP binding; GO:0106310,protein serine kinase activity; GO:0004674,protein serine/threonine kinase activity; GO:0004712,protein serine/threonine/tyrosine kinase activity; GO:0071456,cellular response to hypoxia; GO:0009658,chloroplast organization; GO:0006468,protein phosphorylation; GO:0009737,response to abscisic acid; GO:0000166,nucleotide binding; GO:0003674,mol…	K04424 sterile alpha motif and leucine zipper containing kinase AZK [EC:2.7.11.25] | (RefSeq) Protein kinase superfamily protein (A)	Tyrosine kinase specific for activated (GTP-bound) p21cdc42Hs	serine/threonine-protein kinase STY17-like [Cynara cardunculus var. scolymus]	Pkinase	PF00069.28:Protein kinase domain	STY46_ARATH RecName: Full=Serine/threonine-protein kinase STY46 {ECO:0000305}; EC=2.7.11.1 {ECO:0000269|PubMed:17090544}; AltName: Full=Serine/threonine/tyrosine-protein kinase 46 {ECO:0000303|PubMed:16429265};			A0A6J5WA10_PRUAR RecName: Full=Protein kinase domain-containing protein {ECO:0000259|PROSITE:PS50011};	At2g17700
Lj7A234T35	GO:0009507,chloroplast; GO:0009570,chloroplast stroma; GO:0009536,plastid; GO:0050152,omega-amidase activity; GO:0008270,zinc ion binding; GO:0006528,asparagine metabolic process; GO:0006541,glutamine metabolic process; GO:0006108,malate metabolic process; GO:0006107,oxaloacetate metabolic process; GO:0003674,molecular_function; GO:0003824,catalytic activity; GO:0016787,hydrolase activity; GO:001…	K13566 omega-amidase [EC:3.5.1.3] | (RefSeq) Nitrilase/cyanide hydratase and apolipoprotein N-acyltransferase family protein (A)	Carbon-nitrogen hydrolase	hypothetical protein [Papaver nudicaule]			NILP3_ARATH RecName: Full=Omega-amidase, chloroplastic {ECO:0000305}; EC=3.5.1.3 {ECO:0000269|PubMed:24461228}; AltName: Full=Nitrilase-like protein 3 {ECO:0000303|PubMed:12435743}; Flags: Precursor;			A0A0V0HL03_SOLCH SubName: Full=Putative ovule protein {ECO:0000313|EMBL:JAP20884.1};	At5g12040
Lj7A234T36
Lj7A245G51	GO:0005634,nucleus; GO:0046872,metal ion binding; GO:0035064,methylated histone binding; GO:0000976,transcription cis-regulatory region binding; GO:0003712,transcription coregulator activity; GO:0006325,chromatin organization; GO:0003674,molecular_function; GO:0005488,binding; GO:0043167,ion binding; GO:0043169,cation binding; GO:0005515,protein binding; GO:0042393,histone binding; GO:0140030,mod…	K26274 PHD finger protein ALFIN-LIKE | (RefSeq) AL4; alfin-like 4 (A)	Uncharacterized PHD Zn-finger protein	PREDICTED: PHD finger protein ALFIN-LIKE 4 isoform X2 [Vitis vinifera]	Alfin	PF12165.11:Alfin	ALFL4_ARATH RecName: Full=PHD finger protein ALFIN-LIKE 4; Short=Protein AL4;			D7TCI6_VITVI RecName: Full=PHD-type domain-containing protein {ECO:0000259|PROSITE:PS50016};	At5g26210
Lj7A274G16	GO:0016021,integral component of membrane; GO:0005886,plasma membrane; GO:0050832,defense response to fungus; GO:0006950,response to stress; GO:0006952,defense response; GO:0008150,biological_process; GO:0009605,response to external stimulus; GO:0009607,response to biotic stimulus; GO:0009620,response to fungus; GO:0043207,response to external biotic stimulus; GO:0044419,biological process involv…		FOG: Leucine rich repeat	hypothetical protein F0562_033168 [Nyssa sinensis]	LRR_8	PF13855.9:Leucine rich repeat	EIX1_SOLLC RecName: Full=Receptor-like protein EIX1 {ECO:0000305}; AltName: Full=EIX receptor 1 {ECO:0000312|EMBL:AAR28377.1}; Flags: Precursor;			A0A5J5ASK4_9ASTE RecName: Full=LRRNT_2 domain-containing protein {ECO:0000259|Pfam:PF08263};	At2g34930
Lj7A702G37	GO:0000139,Golgi membrane; GO:0016021,integral component of membrane; GO:0016757,glycosyltransferase activity; GO:0071555,cell wall organization; GO:0006486,protein glycosylation; GO:0003674,molecular_function; GO:0003824,catalytic activity; GO:0016740,transferase activity; GO:0008150,biological_process; GO:0009987,cellular process; GO:0016043,cellular component organization; GO:0045229,external …	K18789 xylogalacturonan beta-1,3-xylosyltransferase [EC:2.4.2.41] | (RefSeq) XGD1; xylogalacturonan deficient 1 (A)	Acetylglucosaminyltransferase EXT1/exostosin 1	hypothetical protein M9H77_19073 [Catharanthus roseus]	Exostosin	PF03016.18:Exostosin family	GLYT3_ARATH RecName: Full=Probable glycosyltransferase At5g03795; EC=2.4.-.-;			A0A118K034_CYNCS SubName: Full=Exostosin-like protein {ECO:0000313|EMBL:KVH99865.1};	At5g25820
Lj7A702G38	GO:0000139,Golgi membrane; GO:0016021,integral component of membrane; GO:0016757,glycosyltransferase activity; GO:0071555,cell wall organization; GO:0006486,protein glycosylation; GO:0003674,molecular_function; GO:0003824,catalytic activity; GO:0016740,transferase activity; GO:0008150,biological_process; GO:0009987,cellular process; GO:0016043,cellular component organization; GO:0045229,external …	K18789 xylogalacturonan beta-1,3-xylosyltransferase [EC:2.4.2.41] | (RefSeq) Exostosin family protein (A)	Acetylglucosaminyltransferase EXT1/exostosin 1	putative glycosyltransferase [Camellia lanceoleosa]	Exostosin	PF03016.18:Exostosin family	GLYT3_ARATH RecName: Full=Probable glycosyltransferase At5g03795; EC=2.4.-.-;			A0A5B7BUN7_DAVIN RecName: Full=Exostosin domain-containing protein {ECO:0000259|Pfam:PF03016};	At4g32790
Lj7C220T7	GO:0009535,chloroplast thylakoid membrane; GO:0016021,integral component of membrane; GO:0016020,membrane; GO:0005524,ATP binding; GO:0016887,ATP hydrolysis activity; GO:0005507,copper ion binding; GO:0005375,copper ion transmembrane transporter activity; GO:0043682,P-type divalent copper transporter activity; GO:0055070,copper ion homeostasis; GO:0006825,copper ion transport; GO:0009767,photosyn…	K17686 P-type Cu+ transporter [EC:7.2.2.8] | (RefSeq) PAA2; uncharacterized protein (A)	Cation transport ATPase	hypothetical protein F0562_003016 [Nyssa sinensis]	E1-E2_ATPase	PF00122.23:E1-E2 ATPase	HMA8_ARATH RecName: Full=Copper-transporting ATPase PAA2, chloroplastic; EC=7.2.2.9; AltName: Full=Protein HEAVY METAL ATPASE 8; Flags: Precursor;			A0A5J5BTD3_9ASTE RecName: Full=HMA domain-containing protein {ECO:0000259|PROSITE:PS50846};	At4g33520
Lj7C223T2	GO:0019139,cytokinin dehydrogenase activity; GO:0071949,FAD binding; GO:0016491,oxidoreductase activity; GO:0009823,cytokinin catabolic process; GO:0003674,molecular_function; GO:0003824,catalytic activity; GO:0016645,oxidoreductase activity, acting on the CH-NH group of donors; GO:0000166,nucleotide binding; GO:0005488,binding; GO:0036094,small molecule binding; GO:0043167,ion binding; GO:004316…	K00279 cytokinin dehydrogenase [EC:1.5.99.12] | (RefSeq) CKX7; cytokinin oxidase 7 (A)	Proteins containing the FAD binding domain	cytokinin dehydrogenase 7 [Juglans regia]	Cytokin-bind	PF09265.13:Cytokinin dehydrogenase 1, FAD and cytokinin binding	CKX7_ARATH RecName: Full=Cytokinin dehydrogenase 7; EC=1.5.99.12; AltName: Full=Cytokinin oxidase 7; Short=AtCKX5; Short=AtCKX7; Short=CKO7;			A0A2I4E3R4_JUGRE RecName: Full=Cytokinin dehydrogenase {ECO:0000256|ARBA:ARBA00011928}; EC=1.5.99.12 {ECO:0000256|ARBA:ARBA00011928};	At2g41510
Lj7C245G13	GO:0005634,nucleus; GO:0008483,transaminase activity; GO:0010073,meristem maintenance; GO:0010082,regulation of root meristem growth; GO:0003674,molecular_function; GO:0003824,catalytic activity; GO:0016740,transferase activity; GO:0016769,transferase activity, transferring nitrogenous groups; GO:0008150,biological_process; GO:0009888,tissue development; GO:0032501,multicellular organismal proces…			protein MAIN-LIKE 1-like [Camellia sinensis]	PMD	PF10536.12:Plant mobile domain	MAIL1_ARATH RecName: Full=Protein MAIN-LIKE 1 {ECO:0000303|PubMed:24635680};			A0A2P6SBN9_ROSCH RecName: Full=PMD domain-containing protein {ECO:0000259|Pfam:PF10536};	At2g25010
Lj7C245T5	GO:0005737,cytoplasm; GO:0005575,cellular_component; GO:0005622,intracellular anatomical structure; GO:0110165,cellular anatomical entity	K13993 HSP20 family protein | (RefSeq) HSP17.6II; 17.6 kDa class II heat shock protein (A)	Molecular chaperone (small heat-shock protein Hsp26/Hsp42)	hypothetical protein BUALT_Bualt10G0128700 [Buddleja alternifolia]	HSP20	PF00011.24:Hsp20/alpha crystallin family	HSP21_SOLPE RecName: Full=17.3 kDa class II heat shock protein; AltName: Full=Hsp17.3; AltName: Full=Hsp20.2;			A0A6P3ZW33_ZIZJJ SubName: Full=17.9 kDa class II heat shock protein {ECO:0000313|RefSeq:XP_015884537.1};	At5g12020
Lj7C245T6	GO:0005737,cytoplasm; GO:0043621,protein self-association; GO:0051082,unfolded protein binding; GO:0051259,protein complex oligomerization; GO:0006457,protein folding; GO:0009408,response to heat; GO:0042542,response to hydrogen peroxide; GO:0009651,response to salt stress; GO:0003674,molecular_function; GO:0005488,binding; GO:0005515,protein binding; GO:0008150,biological_process; GO:0009987,cel…	K13993 HSP20 family protein | (RefSeq) HSP17.6II; 17.6 kDa class II heat shock protein (A)	Molecular chaperone (small heat-shock protein Hsp26/Hsp42)	17.3 kDa class II heat shock protein-like [Vitis riparia]	HSP20	PF00011.24:Hsp20/alpha crystallin family	HSP21_SOYBN RecName: Full=17.9 kDa class II heat shock protein;			A0A1J6KIN5_NICAT SubName: Full=17.3 kDa class ii heat shock protein {ECO:0000313|EMBL:OIT22659.1};	At5g12020
Lj7C246T2	GO:0005634,nucleus; GO:0003700,DNA-binding transcription factor activity; GO:0043565,sequence-specific DNA binding; GO:0050832,defense response to fungus; GO:0009867,jasmonic acid mediated signaling pathway; GO:0003674,molecular_function; GO:0140110,transcription regulator activity; GO:0003676,nucleic acid binding; GO:0003677,DNA binding; GO:0005488,binding; GO:0097159,organic cyclic compound bin…	K13424 WRKY transcription factor 33 | (RefSeq) WRKY33; WRKY DNA-binding protein 33 (A)		probable WRKY transcription factor 50 [Olea europaea subsp. europaea]	WRKY	PF03106.18:WRKY DNA -binding domain	WRK50_ARATH RecName: Full=Probable WRKY transcription factor 50; AltName: Full=WRKY DNA-binding protein 50;	WRKY	TF	A0A2R6QYV7_ACTCC SubName: Full=WRKY transcription factor {ECO:0000313|EMBL:PSS17577.1};	At5g26170
Lj7C274G1	GO:0046872,metal ion binding; GO:0003674,molecular_function; GO:0005488,binding; GO:0043167,ion binding; GO:0043169,cation binding			hypothetical protein HYC85_019399 [Camellia sinensis]	PMD	PF10536.12:Plant mobile domain				A0A7J7GMM8_CAMSI RecName: Full=PHD-type domain-containing protein {ECO:0000259|PROSITE:PS50016};
Lj7C702T2	GO:0005634,nucleus; GO:0008483,transaminase activity; GO:0048507,meristem development; GO:0010073,meristem maintenance; GO:0040008,regulation of growth; GO:0003674,molecular_function; GO:0003824,catalytic activity; GO:0016740,transferase activity; GO:0016769,transferase activity, transferring nitrogenous groups; GO:0008150,biological_process; GO:0009888,tissue development; GO:0032502,developmenta…			hypothetical protein [Papaver nudicaule]	PMD	PF10536.12:Plant mobile domain	MAIN_ARATH RecName: Full=Protein MAINTENANCE OF MERISTEMS {ECO:0000303|PubMed:23607329};			A0A4Y7JVN6_PAPSO RecName: Full=PMD domain-containing protein {ECO:0000259|Pfam:PF10536};	At1g17930
Lj7C702T4				unnamed protein product [Thlaspi arvense]						A0A438K8M4_VITVI SubName: Full=Uncharacterized protein {ECO:0000313|EMBL:RVX17552.1};	At5g11600
Lj7P234T13	GO:0005829,cytosol; GO:0005739,mitochondrion; GO:0003729,mRNA binding; GO:0003674,molecular_function; GO:0003676,nucleic acid binding; GO:0003723,RNA binding; GO:0005488,binding; GO:0097159,organic cyclic compound binding; GO:1901363,heterocyclic compound binding; GO:0005575,cellular_component; GO:0005622,intracellular anatomical structure; GO:0005737,cytoplasm; GO:0110165,cellular anatomical ent…			PREDICTED: pentatricopeptide repeat-containing protein At1g09900-like [Vitis vinifera]	PPR_2	PF13041.9:PPR repeat family	PP226_ARATH RecName: Full=Pentatricopeptide repeat-containing protein At3g13160, mitochondrial; Flags: Precursor;			A0A438K7T7_VITVI SubName: Full=Pentatricopeptide repeat-containing protein {ECO:0000313|EMBL:RVX17277.1};
Lj7P245T46	GO:0031969,chloroplast membrane; GO:0016021,integral component of membrane; GO:0005743,mitochondrial inner membrane; GO:0000095,S-adenosyl-L-methionine transmembrane transporter activity; GO:0003674,molecular_function; GO:0005215,transporter activity; GO:0008324,cation transmembrane transporter activity; GO:0015075,ion transmembrane transporter activity; GO:0015101,organic cation transmembrane tr…	K15121 solute carrier family 25, member 44 | (RefSeq) Mitochondrial substrate carrier family protein (A)	Predicted mitochondrial carrier protein	hypothetical protein F0562_024180 [Nyssa sinensis]	Mito_carr	PF00153.30:Mitochondrial carrier protein	SAMC2_ARATH RecName: Full=Probable S-adenosylmethionine carrier 2, chloroplastic; Flags: Precursor;			A0A5J5BEY8_9ASTE SubName: Full=Uncharacterized protein {ECO:0000313|EMBL:KAA8540257.1};	At1g72820
Lj8A408T7	GO:0005737,cytoplasm; GO:0005739,mitochondrion; GO:0005634,nucleus; GO:0010313,phytochrome binding; GO:0003674,molecular_function; GO:0005488,binding; GO:0005515,protein binding; GO:0005575,cellular_component; GO:0005622,intracellular anatomical structure; GO:0110165,cellular anatomical entity; GO:0043226,organelle; GO:0043227,membrane-bounded organelle; GO:0043229,intracellular organelle; GO:004…		FOG: Ankyrin repeat	hypothetical protein SASPL_127783 [Salvia splendens]	Ank_4	PF13637.9:Ankyrin repeats (many copies)	PIA1_ARATH RecName: Full=Phytochrome-interacting ankyrin-repeat protein 1 {ECO:0000303|PubMed:21395597}; Contains: RecName: Full=Protein ANK6-like, mitochondrial {ECO:0000305};			A0A4D9ANE0_SALSN SubName: Full=Uncharacterized protein {ECO:0000313|EMBL:TEY61961.1};	At5g07840
Lj8A423G29	GO:0005634,nucleus; GO:0003677,DNA binding; GO:0003700,DNA-binding transcription factor activity; GO:0003674,molecular_function; GO:0003676,nucleic acid binding; GO:0005488,binding; GO:0097159,organic cyclic compound binding; GO:1901363,heterocyclic compound binding; GO:0140110,transcription regulator activity; GO:0005575,cellular_component; GO:0005622,intracellular anatomical structure; GO:00432…			hypothetical protein MANES_03G002200v8 [Manihot esculenta]	NAM	PF02365.18:No apical meristem (NAM) protein	NC100_ARATH RecName: Full=NAC domain-containing protein 100 {ECO:0000303|PubMed:15029955}; Short=ANAC100 {ECO:0000303|PubMed:15029955}; Short=AtNAC5;	NAC	TF	A0A251L5A8_MANES RecName: Full=NAC domain-containing protein {ECO:0000259|PROSITE:PS51005};	At2g24430
Lj8A490G27	GO:0080030,methyl indole-3-acetate esterase activity; GO:0080032,methyl jasmonate esterase activity; GO:0080031,methyl salicylate esterase activity; GO:0009694,jasmonic acid metabolic process; GO:0031408,oxylipin biosynthetic process; GO:0009409,response to cold; GO:0010224,response to UV-B; GO:0009696,salicylic acid metabolic process; GO:0003674,molecular_function; GO:0003824,catalytic activity;…	K20802 (R)-mandelonitrile lyase [EC:4.1.2.10] | (RefSeq) MES5; methyl esterase 5 (A)		methylesterase 3-like [Durio zibethinus]	Abhydrolase_6	PF12697.10:Alpha/beta hydrolase family	MJE1_VITVI RecName: Full=Methyl jasmonate esterase 1 {ECO:0000303|PubMed:26934101}; Short=VvMJE1 {ECO:0000303|PubMed:26934101}; EC=3.1.1.- {ECO:0000269|PubMed:26934101}; AltName: Full=Methyl esterase 5 {ECO:0000303|PubMed:26934101}; Short=VvMES5 {ECO:0000303|PubMed:26934101}; AltName: Full=Salicylic acid-binding protein 2-4 {ECO:0000312|EMBL:RVW57636.1};			A0A6P6BDS0_DURZI SubName: Full=methylesterase 3-like {ECO:0000313|RefSeq:XP_022775230.1};	At2g23610
Lj8A490G28	GO:0005730,nucleolus; GO:0032040,small-subunit processome; GO:0003723,RNA binding; GO:0006325,chromatin organization; GO:0000462,maturation of SSU-rRNA from tricistronic rRNA transcript (SSU-rRNA, 5.8S rRNA, LSU-rRNA); GO:0006364,rRNA processing; GO:0003674,molecular_function; GO:0003676,nucleic acid binding; GO:0005488,binding; GO:0097159,organic cyclic compound binding; GO:1901363,heterocyclic …	K14765 U3 small nucleolar ribonucleoprotein protein LCP5 | (RefSeq) Sas10/Utp3/C1D family (A)	Protein involved in rRNA processing	hypothetical protein HYC85_012448 [Camellia sinensis]	Sas10_Utp3	PF04000.18:Sas10/Utp3/C1D family	THAL_ARATH RecName: Full=Protein THALLO {ECO:0000303|PubMed:27792779}; AltName: Full=Protein EMBRYO DEFECTIVE 2777 {ECO:0000303|PubMed:15266054};			A0A7J7HCW4_CAMSI SubName: Full=Uncharacterized protein {ECO:0000313|EMBL:KAF5950455.1};	At1g07840
Lj8A546T35	GO:0016021,integral component of membrane; GO:0020037,heme binding; GO:0005506,iron ion binding; GO:0102557,protopanaxadiol 6-hydroxylase activity; GO:0002238,response to molecule of fungal origin; GO:0016114,terpenoid biosynthetic process; GO:0003674,molecular_function; GO:0005488,binding; GO:0046906,tetrapyrrole binding; GO:0097159,organic cyclic compound binding; GO:1901363,heterocyclic compou…	K20667 beta-amyrin 28-monooxygenase [EC:1.14.14.126] | (RefSeq) CYP716A1; cytochrome P450, family 716, subfamily A, polypeptide 1 (A)	Cytochrome P450 CYP4/CYP19/CYP26 subfamilies	beta-amyrin 28-oxidase-like [Quercus suber]	p450	PF00067.25:Cytochrome P450	C7A53_PANGI RecName: Full=Protopanaxadiol 6-hydroxylase {ECO:0000303|PubMed:22875608}; Short=P6H {ECO:0000303|PubMed:22875608}; EC=1.14.14.121 {ECO:0000269|PubMed:22875608}; AltName: Full=Cytochrome P450 CYP716A53v2 {ECO:0000303|PubMed:22875608}; AltName: Full=Protopanaxatriol synthase {ECO:0000303|PubMed:22875608}; Short=PgPPTS {ECO:0000303|PubMed:22875608};			A0A8J4QXV7_9ROSI SubName: Full=Uncharacterized protein {ECO:0000313|EMBL:KAF3961866.1};	At5g36110
Lj8A546T37	GO:0009507,chloroplast; GO:0009570,chloroplast stroma; GO:0005737,cytoplasm; GO:0005739,mitochondrion; GO:0005524,ATP binding; GO:0004817,cysteine-tRNA ligase activity; GO:0046872,metal ion binding; GO:0042407,cristae formation; GO:0006423,cysteinyl-tRNA aminoacylation; GO:0010197,polar nucleus fusion; GO:0043067,regulation of programmed cell death; GO:0000166,nucleotide binding; GO:0003674,molec…	K01883 cysteinyl-tRNA synthetase [EC:6.1.1.16] | (RefSeq) SYCO_ARATH; Cysteinyl-tRNA synthetase, class Ia family protein (A)	Cysteinyl-tRNA synthetase	cysteine--tRNA ligase 2, cytoplasmic-like isoform X2 [Durio zibethinus]	tRNA-synt_1e	PF01406.22:tRNA synthetases class I (C) catalytic domain	SYCM_ARATH RecName: Full=Cysteine--tRNA ligase, chloroplastic/mitochondrial {ECO:0000305}; EC=6.1.1.16 {ECO:0000305}; AltName: Full=Cysteinyl-tRNA synthetase {ECO:0000305}; Short=CysRS {ECO:0000305}; Flags: Precursor;			A0A6P6BFW1_DURZI RecName: Full=Cysteine--tRNA ligase {ECO:0000256|ARBA:ARBA00012832}; EC=6.1.1.16 {ECO:0000256|ARBA:ARBA00012832}; AltName: Full=Cysteinyl-tRNA synthetase {ECO:0000256|ARBA:ARBA00031499};	At2g31170
Lj8A547G7	GO:0000118,histone deacetylase complex; GO:0004407,histone deacetylase activity; GO:0008270,zinc ion binding; GO:0006325,chromatin organization; GO:0016575,histone deacetylation; GO:0003674,molecular_function; GO:0003824,catalytic activity; GO:0016787,hydrolase activity; GO:0016810,hydrolase activity, acting on carbon-nitrogen (but not peptide) bonds; GO:0016811,hydrolase activity, acting on carb…	K11418 histone deacetylase 11 [EC:3.5.1.98] | (RefSeq) HDA2; histone deacetylase 2 (A)	Predicted histone deacetylase	hypothetical protein F0562_011967 [Nyssa sinensis]	Hist_deacetyl	PF00850.22:Histone deacetylase domain	HDA2_ARATH RecName: Full=Histone deacetylase 2; EC=3.5.1.98;			A0A5J4ZVZ9_9ASTE RecName: Full=Hist_deacetyl domain-containing protein {ECO:0000259|Pfam:PF00850};	At5g26040
Lj8A582T9	GO:0005832,chaperonin-containing T-complex; GO:0005737,cytoplasm; GO:0005829,cytosol; GO:0009506,plasmodesma; GO:0005524,ATP binding; GO:0016887,ATP hydrolysis activity; GO:0140662,ATP-dependent protein folding chaperone; GO:0044183,protein folding chaperone; GO:0051082,unfolded protein binding; GO:0051050,positive regulation of transport; GO:0006457,protein folding; GO:0000166,nucleotide binding…	K09500 T-complex protein 1 subunit theta | (RefSeq) TCP-1/cpn60 chaperonin family protein (A)	Chaperonin complex component, TCP-1 theta subunit (CCT8)	hypothetical protein RHGRI_012872 [Rhododendron griersonianum]	Cpn60_TCP1	PF00118.27:TCP-1/cpn60 chaperonin family	TCPQ_ARATH RecName: Full=T-complex protein 1 subunit theta {ECO:0000303|PubMed:11599560}; Short=TCP-1-theta {ECO:0000303|PubMed:11599560}; AltName: Full=CCT-theta {ECO:0000303|PubMed:11599560}; AltName: Full=Chaperonin CCT8 {ECO:0000303|PubMed:21868675}; AltName: Full=Chaperonin containing TCP1 8 {ECO:0000303|PubMed:21868675}; AltName: Full=TCP1-ring complex {ECO:0000303|PubMed:21868675};			A0A5B6ZRE4_DAVIN RecName: Full=CCT-theta {ECO:0000256|ARBA:ARBA00029602};	At3g03960
Lj8A730G28
Lj8A730T31	GO:0005901,caveola; GO:0009877,nodulation; GO:0048364,root development; GO:0008150,biological_process; GO:0009653,anatomical structure morphogenesis; GO:0032502,developmental process; GO:0048646,anatomical structure formation involved in morphogenesis; GO:0048856,anatomical structure development; GO:0007275,multicellular organism development; GO:0022622,root system development; GO:0032501,multice…	K07192 flotillin | (RefSeq) FLOT1; SPFH/Band 7/PHB domain-containing membrane-associated protein family (A)	Flotillins	flotillin-like protein 4, partial [Vitis riparia]			FLOT3_MEDTR RecName: Full=Flotillin-like protein 3;			A0A5B6YMX6_DAVIN RecName: Full=Flotillin-like {ECO:0000256|RuleBase:RU366054};	At5g25250
Lj8A731G40	GO:0005829,cytosol; GO:0022626,cytosolic ribosome; GO:0022627,cytosolic small ribosomal subunit; GO:0009505,plant-type cell wall; GO:0009506,plasmodesma; GO:0003729,mRNA binding; GO:0019843,rRNA binding; GO:0003735,structural constituent of ribosome; GO:0006412,translation; GO:0003674,molecular_function; GO:0003676,nucleic acid binding; GO:0003723,RNA binding; GO:0005488,binding; GO:0097159,organ…	K02949 small subunit ribosomal protein S11e | (RefSeq) EMB1080; Nucleic acid-binding, OB-fold-like protein (A)	40S ribosomal protein S11	hypothetical protein GOBAR_DD20435 [Gossypium barbadense]	Ribosomal_S17	PF00366.23:Ribosomal protein S17	RS111_ARATH RecName: Full=40S ribosomal protein S11-1; AltName: Full=Protein EMBRYO DEFECTIVE 1080;			A0A5B6W5Z7_9ROSI SubName: Full=40S ribosomal protein S11-like {ECO:0000313|EMBL:KAA3476836.1};	At3g48930
Lj8A732G30	GO:0005737,cytoplasm; GO:0098542,defense response to other organism; GO:0006950,response to stress; GO:0006952,defense response; GO:0008150,biological_process; GO:0009605,response to external stimulus; GO:0009607,response to biotic stimulus; GO:0043207,response to external biotic stimulus; GO:0044419,biological process involved in interspecies interaction between organisms; GO:0050896,response to…	K13418 somatic embryogenesis receptor kinase 1 [EC:2.7.10.1 2.7.11.1] | (RefSeq) SERK1; somatic embryogenesis receptor-like kinase 1 (A)		hypothetical protein F0562_007237 [Nyssa sinensis]	LRRNT_2	PF08263.15:Leucine rich repeat N-terminal domain	LRR1_CAPAN RecName: Full=Leucine-rich repeat protein 1 {ECO:0000303|PubMed:14984927}; AltName: Full=Capsicum annuum-induced protein 23 {ECO:0000303|PubMed:10656596}; Flags: Precursor;			A0A5J5A2P9_9ASTE RecName: Full=LRRNT_2 domain-containing protein {ECO:0000259|Pfam:PF08263};	At1g71830
Lj8A733T33	GO:0005737,cytoplasm; GO:0005634,nucleus; GO:0055105,ubiquitin-protein transferase inhibitor activity; GO:0003674,molecular_function; GO:0004857,enzyme inhibitor activity; GO:0030234,enzyme regulator activity; GO:0055106,ubiquitin-protein transferase regulator activity; GO:0098772,molecular function regulator activity; GO:0005575,cellular_component; GO:0005622,intracellular anatomical structure; …	K23345 glomulin | (RefSeq) ALF4; aberrant root formation protein (A)		hypothetical protein F0562_007407 [Nyssa sinensis]	Kinetochor_Ybp2	PF08568.13:Uncharacterised protein family, YAP/Alf4/glomulin	ALF4_ARATH RecName: Full=Aberrant root formation protein 4;			A0A5B7BFF6_DAVIN SubName: Full=Uncharacterized protein {ECO:0000313|EMBL:MPA65993.1}; Flags: Fragment;	At5g11030
Lj8A733T35	GO:0005737,cytoplasm; GO:0098542,defense response to other organism; GO:0006950,response to stress; GO:0006952,defense response; GO:0008150,biological_process; GO:0009605,response to external stimulus; GO:0009607,response to biotic stimulus; GO:0043207,response to external biotic stimulus; GO:0044419,biological process involved in interspecies interaction between organisms; GO:0050896,response to…	K13418 somatic embryogenesis receptor kinase 1 [EC:2.7.10.1 2.7.11.1] | (RefSeq) SERK1; somatic embryogenesis receptor-like kinase 1 (A)		hypothetical protein F0562_007237 [Nyssa sinensis]	LRR_8	PF13855.9:Leucine rich repeat	LRR1_CAPAN RecName: Full=Leucine-rich repeat protein 1 {ECO:0000303|PubMed:14984927}; AltName: Full=Capsicum annuum-induced protein 23 {ECO:0000303|PubMed:10656596}; Flags: Precursor;			A0A5J5A2P9_9ASTE RecName: Full=LRRNT_2 domain-containing protein {ECO:0000259|Pfam:PF08263};	At1g71830
Lj8C355T6	GO:0005737,cytoplasm; GO:0005634,nucleus; GO:0031348,negative regulation of defense response; GO:0042177,negative regulation of protein catabolic process; GO:0009626,plant-type hypersensitive response; GO:0016567,protein ubiquitination; GO:0006950,response to stress; GO:0006952,defense response; GO:0008150,biological_process; GO:0031347,regulation of defense response; GO:0048519,negative regulati…			hypothetical protein [Gossypium lobatum]	FBA_1	PF07734.16:F-box associated	CPR1_ARATH RecName: Full=F-box protein CPR1; AltName: Full=Protein CONSTITUTIVE EXPRESSER OF PR GENES 1; AltName: Full=Protein CONSTITUTIVE EXPRESSER OF PR GENES 30 {ECO:0000303|PubMed:19682297};			A0A7J8N4I9_9ROSI RecName: Full=F-box domain-containing protein {ECO:0000259|PROSITE:PS50181}; Flags: Fragment;	At4g12560
Lj8C546T10	GO:0016021,integral component of membrane; GO:0020037,heme binding; GO:0005506,iron ion binding; GO:0102557,protopanaxadiol 6-hydroxylase activity; GO:0002238,response to molecule of fungal origin; GO:0016114,terpenoid biosynthetic process; GO:0003674,molecular_function; GO:0005488,binding; GO:0046906,tetrapyrrole binding; GO:0097159,organic cyclic compound binding; GO:1901363,heterocyclic compou…	K20667 beta-amyrin 28-monooxygenase [EC:1.14.14.126] | (RefSeq) CYP716A1; cytochrome P450, family 716, subfamily A, polypeptide 1 (A)	Cytochrome P450 CYP4/CYP19/CYP26 subfamilies	beta-amyrin 28-monooxygenase-like [Quercus lobata]	p450	PF00067.25:Cytochrome P450	C7A53_PANGI RecName: Full=Protopanaxadiol 6-hydroxylase {ECO:0000303|PubMed:22875608}; Short=P6H {ECO:0000303|PubMed:22875608}; EC=1.14.14.121 {ECO:0000269|PubMed:22875608}; AltName: Full=Cytochrome P450 CYP716A53v2 {ECO:0000303|PubMed:22875608}; AltName: Full=Protopanaxatriol synthase {ECO:0000303|PubMed:22875608}; Short=PgPPTS {ECO:0000303|PubMed:22875608};			A0A5B7BCM6_DAVIN SubName: Full=Uncharacterized protein {ECO:0000313|EMBL:MPA66285.1}; Flags: Fragment;	At5g36110
Lj8C730T2	GO:0016021,integral component of membrane; GO:0005575,cellular_component; GO:0016020,membrane; GO:0031224,intrinsic component of membrane; GO:0110165,cellular anatomical entity			hypothetical protein F0562_012284 [Nyssa sinensis]	Tetraspanin	PF00335.23:Tetraspanin family				A0A5B7A766_DAVIN SubName: Full=Uncharacterized protein {ECO:0000313|EMBL:MPA52660.1};	At2g12400
Lj8C730T5	GO:0016324,apical plasma membrane; GO:0005901,caveola; GO:0005886,plasma membrane; GO:0009877,nodulation; GO:0008150,biological_process; GO:0009653,anatomical structure morphogenesis; GO:0032502,developmental process; GO:0048646,anatomical structure formation involved in morphogenesis; GO:0048856,anatomical structure development; GO:0005575,cellular_component; GO:0016020,membrane; GO:0045177,apic…	K07192 flotillin | (RefSeq) FLOT1; SPFH/Band 7/PHB domain-containing membrane-associated protein family (A)	Flotillins	hypothetical protein CDL12_04143 [Handroanthus impetiginosus]	Band_7	PF01145.28:SPFH domain / Band 7 family	FLOT4_MEDTR RecName: Full=Flotillin-like protein 4;			A0A2G9I050_9LAMI RecName: Full=Flotillin-like {ECO:0000256|RuleBase:RU366054};	At5g25250
Lj8C731T2	GO:0016021,integral component of membrane; GO:0005575,cellular_component; GO:0016020,membrane; GO:0031224,intrinsic component of membrane; GO:0110165,cellular anatomical entity			hypothetical protein F0562_012284 [Nyssa sinensis]	Tetraspanin	PF00335.23:Tetraspanin family				A0A5B7A766_DAVIN SubName: Full=Uncharacterized protein {ECO:0000313|EMBL:MPA52660.1};	At2g12400
Lj8C731T5	GO:0016324,apical plasma membrane; GO:0005901,caveola; GO:0005886,plasma membrane; GO:0009877,nodulation; GO:0008150,biological_process; GO:0009653,anatomical structure morphogenesis; GO:0032502,developmental process; GO:0048646,anatomical structure formation involved in morphogenesis; GO:0048856,anatomical structure development; GO:0005575,cellular_component; GO:0016020,membrane; GO:0045177,apic…	K07192 flotillin | (RefSeq) FLOT1; SPFH/Band 7/PHB domain-containing membrane-associated protein family (A)	Flotillins	hypothetical protein VITISV_002157 [Vitis vinifera]	Band_7	PF01145.28:SPFH domain / Band 7 family	FLOT4_MEDTR RecName: Full=Flotillin-like protein 4;			A0A5B6YMX6_DAVIN RecName: Full=Flotillin-like {ECO:0000256|RuleBase:RU366054};	At5g25250
Lj8P355T19	GO:0005634,nucleus; GO:0005575,cellular_component; GO:0005622,intracellular anatomical structure; GO:0043226,organelle; GO:0043227,membrane-bounded organelle; GO:0043229,intracellular organelle; GO:0043231,intracellular membrane-bounded organelle; GO:0110165,cellular anatomical entity			F-box/kelch-repeat protein At3g06240-like [Durio zibethinus]	F-box	PF00646.36:F-box domain	FBK67_ARATH RecName: Full=F-box/kelch-repeat protein At3g23880;			A0A6P5YJP6_DURZI SubName: Full=F-box/kelch-repeat protein At3g06240-like {ECO:0000313|RefSeq:XP_022740748.1};	At3g23880
Lj8P356T29	GO:0046872,metal ion binding; GO:0003676,nucleic acid binding; GO:0004523,RNA-DNA hybrid ribonuclease activity; GO:0003674,molecular_function; GO:0005488,binding; GO:0043167,ion binding; GO:0043169,cation binding; GO:0097159,organic cyclic compound binding; GO:1901363,heterocyclic compound binding; GO:0003824,catalytic activity; GO:0004518,nuclease activity; GO:0004519,endonuclease activity; GO:0…			putative ribonuclease h protein [Nicotiana attenuata]	RVT_3	PF13456.9:Reverse transcriptase-like	RNHX1_ARATH RecName: Full=Putative ribonuclease H protein At1g65750; EC=3.1.26.4;			A0A1J6I2P3_NICAT SubName: Full=Putative ribonuclease h protein {ECO:0000313|EMBL:OIS99333.1};	At5g51080
Lj8P401T4	GO:0005783,endoplasmic reticulum; GO:0005789,endoplasmic reticulum membrane; GO:0016021,integral component of membrane; GO:0020037,heme binding; GO:0005506,iron ion binding; GO:0080133,midchain alkane hydroxylase activity; GO:0010025,wax biosynthetic process; GO:0003674,molecular_function; GO:0005488,binding; GO:0046906,tetrapyrrole binding; GO:0097159,organic cyclic compound binding; GO:1901363,…	K15405 midchain alkane hydroxylase | (RefSeq) CYP96A15; cytochrome P450, family 96, subfamily A, polypeptide 15 (A)	Cytochrome P450 CYP4/CYP19/CYP26 subfamilies	hypothetical protein Pfo_013357 [Paulownia fortunei]	p450	PF00067.25:Cytochrome P450	C96AF_ARATH RecName: Full=Alkane hydroxylase MAH1 {ECO:0000303|PubMed:17905869}; EC=1.14.-.- {ECO:0000305|PubMed:17905869}; AltName: Full=Cytochrome P450 96A15 {ECO:0000305}; AltName: Full=Protein MID-CHAIN ALKANE HYDROXYLASE 1 {ECO:0000303|PubMed:17905869};			A0A2G9G4Y5_9LAMI SubName: Full=Cytochrome P450 CYP4/CYP19/CYP26 subfamily {ECO:0000313|EMBL:PIN00373.1};	At2g23180
Lj8P582T7				uncharacterized protein LOC126672323 [Mercurialis annua]	DUF659	PF04937.18:Protein of unknown function (DUF 659)				A0A151RMI1_CAJCA RecName: Full=DUF659 domain-containing protein {ECO:0000259|Pfam:PF04937};	At1g43260
Lj8P730T20	GO:0005840,ribosome; GO:0019843,rRNA binding; GO:0003735,structural constituent of ribosome; GO:0006412,translation; GO:0003674,molecular_function; GO:0003676,nucleic acid binding; GO:0003723,RNA binding; GO:0005488,binding; GO:0097159,organic cyclic compound binding; GO:1901363,heterocyclic compound binding; GO:0005198,structural molecule activity; GO:0006518,peptide metabolic process; GO:000680…	K02949 small subunit ribosomal protein S11e | (RefSeq) EMB1080; Nucleic acid-binding, OB-fold-like protein (A)	40S ribosomal protein S11	unnamed protein product [Digitaria exilis]	Ribosomal_S17	PF00366.23:Ribosomal protein S17	RS11_EUPES RecName: Full=40S ribosomal protein S11;			A0A0B0NPJ7_GOSAR SubName: Full=40S ribosomal S11 {ECO:0000313|EMBL:KHG16468.1};	At3g48930
Lj8P730T30	GO:0005634,nucleus; GO:0003677,DNA binding; GO:0003700,DNA-binding transcription factor activity; GO:0010150,leaf senescence; GO:0045892,negative regulation of DNA-templated transcription; GO:0009737,response to abscisic acid; GO:0009651,response to salt stress; GO:0010089,xylem development; GO:0003674,molecular_function; GO:0003676,nucleic acid binding; GO:0005488,binding; GO:0097159,organic cyc…			NAC domain-containing protein [Actinidia chinensis var. chinensis]	NAM	PF02365.18:No apical meristem (NAM) protein	NAC83_ARATH RecName: Full=NAC domain-containing protein 83 {ECO:0000303|PubMed:15029955}; Short=ANAC083 {ECO:0000303|PubMed:15029955}; AltName: Full=Protein VND-INTERACTING 2 {ECO:0000303|PubMed:20388856};	NAC	TF	A0A2R6RH71_ACTCC SubName: Full=NAC domain-containing protein {ECO:0000313|EMBL:PSS29375.1};	At5g13180
Lj8P733T15	GO:0005768,endosome; GO:0010008,endosome membrane; GO:0005794,Golgi apparatus; GO:0005797,Golgi medial cisterna; GO:0000139,Golgi membrane; GO:0016021,integral component of membrane; GO:0016020,membrane; GO:0009536,plastid; GO:0005802,trans-Golgi network; GO:0072657,protein localization to membrane; GO:0008104,protein localization; GO:0008150,biological_process; GO:0009987,cellular process; GO:00…	K17086 transmembrane 9 superfamily member 2/4 | (RefSeq) Endomembrane protein 70 protein family (A)	Endosomal membrane proteins, EMP70	PREDICTED: transmembrane 9 superfamily member 11-like [Daucus carota subsp. sativus]	EMP70	PF02990.19:Endomembrane protein 70	TMN11_ARATH RecName: Full=Transmembrane 9 superfamily member 11 {ECO:0000305}; AltName: Full=Endomembrane protein 6 {ECO:0000303|PubMed:22570441}; AltName: Full=Transmembrane nine protein 11 {ECO:0000303|PubMed:20681974}; Short=AtTMN11 {ECO:0000303|PubMed:20681974}; Flags: Precursor;			A0A5B7BNW7_DAVIN RecName: Full=Transmembrane 9 superfamily member {ECO:0000256|RuleBase:RU363079};	At5g35160
Lj9A195T26	GO:0030246,carbohydrate binding; GO:0003674,molecular_function; GO:0005488,binding			hypothetical protein F0562_019910 [Nyssa sinensis]	PP2	PF14299.9:Phloem protein 2	P2B15_ARATH RecName: Full=F-box protein PP2-B15; AltName: Full=Protein PHLOEM PROTEIN 2-LIKE B15; Short=AtPP2-B15;			A0A5J5BVA1_9ASTE RecName: Full=F-box domain-containing protein {ECO:0000259|PROSITE:PS50181};	At1g56250
Lj9A195T27	GO:0016787,hydrolase activity; GO:0010179,IAA-Ala conjugate hydrolase activity; GO:0009850,auxin metabolic process; GO:0003674,molecular_function; GO:0003824,catalytic activity; GO:0010178,IAA-amino acid conjugate hydrolase activity; GO:0016810,hydrolase activity, acting on carbon-nitrogen (but not peptide) bonds; GO:0008150,biological_process; GO:0008152,metabolic process; GO:0009987,cellular pr…	K14664 IAA-amino acid hydrolase [EC:3.5.1.-] | (RefSeq) ILR1; Peptidase M20/M25/M40 family protein (A)		hypothetical protein F0562_017112 [Nyssa sinensis]	Peptidase_M20	PF01546.31:Peptidase family M20/M25/M40	ILL3_ORYSJ RecName: Full=IAA-amino acid hydrolase ILR1-like 3; EC=3.5.1.-; Flags: Precursor;			A0A5J4ZH05_9ASTE RecName: Full=M20_dimer domain-containing protein {ECO:0000259|Pfam:PF07687};	At3g02875
Lj9A82T46	GO:0005737,cytoplasm; GO:1990136,linoleate 9S-lipoxygenase activity; GO:0046872,metal ion binding; GO:0016702,oxidoreductase activity, acting on single donors with incorporation of molecular oxygen, incorporation of two atoms of oxygen; GO:0006633,fatty acid biosynthetic process; GO:0034440,lipid oxidation; GO:0031408,oxylipin biosynthetic process; GO:0003674,molecular_function; GO:0003824,cataly…	K15718 linoleate 9S-lipoxygenase [EC:1.13.11.58] | (RefSeq) LOX1; lipoxygenase 1 (A)		lipoxygenase, partial [Genlisea aurea]	Lipoxygenase	PF00305.22:Lipoxygenase	LOX15_SOLTU RecName: Full=Probable linoleate 9S-lipoxygenase 5; EC=1.13.11.58; AltName: Full=Leaf lipoxygenase;			A0A5B7BYV3_DAVIN SubName: Full=Putative lipoxygenase {ECO:0000313|EMBL:MPA74099.1}; EC=1.13.11.58 {ECO:0000313|EMBL:MPA74099.1};	At1g55020
Lj9A83G54	GO:0005789,endoplasmic reticulum membrane; GO:0016021,integral component of membrane; GO:0005886,plasma membrane; GO:0009884,cytokinin receptor activity; GO:0042802,identical protein binding; GO:0019900,kinase binding; GO:0000155,phosphorelay sensor kinase activity; GO:0004673,protein histidine kinase activity; GO:0043424,protein histidine kinase binding; GO:0071215,cellular response to abscisic …	K14489 arabidopsis histidine kinase 2/3/4 (cytokinin receptor) [EC:2.7.13.3] | (RefSeq) HK2; histidine kinase 2 (A)	Sensory transduction histidine kinase	hypothetical protein HYC85_014558 [Camellia sinensis]	HATPase_c	PF02518.29:Histidine kinase-, DNA gyrase B-, and HSP90-like ATPase	AHK2_ARATH RecName: Full=Histidine kinase 2; EC=2.7.13.3; AltName: Full=Arabidopsis histidine kinase 2; Short=AtHK2; AltName: Full=Protein AUTHENTIC HIS-KINASE 2;	Others	TR	A0A7J7H8K0_CAMSI RecName: Full=Histidine kinase {ECO:0000256|ARBA:ARBA00012438}; EC=2.7.13.3 {ECO:0000256|ARBA:ARBA00012438};	At5g35750
Lj9A83G55	GO:0043680,filiform apparatus; GO:0016021,integral component of membrane; GO:0005886,plasma membrane; GO:0009506,plasmodesma; GO:0005524,ATP binding; GO:0004672,protein kinase activity; GO:0106310,protein serine kinase activity; GO:0004674,protein serine/threonine kinase activity; GO:0004714,transmembrane receptor protein tyrosine kinase activity; GO:0009738,abscisic acid-activated signaling path…	K00924 kinase [EC:2.7.1.-] | (RefSeq) PBL1; PBS1-like 1 (A)	Serine/threonine protein kinase	serine-threonine/tyrosine-protein kinase catalytic domain-containing protein [Artemisia annua]	Pkinase	PF00069.28:Protein kinase domain	FERON_ARATH RecName: Full=Receptor-like protein kinase FERONIA; EC=2.7.11.1; AltName: Full=Protein SIRENE; Flags: Precursor;			A0A2U1MES4_ARTAN SubName: Full=Serine-threonine/tyrosine-protein kinase catalytic domain-containing protein {ECO:0000313|EMBL:PWA59760.1};	At3g51550
Lj9A83T53				uncharacterized protein LOC115691368 [Syzygium oleosum]						A0A175YPD2_DAUCS RecName: Full=BRCT domain-containing protein {ECO:0000259|PROSITE:PS50172};
Lj9A83T54	GO:0005737,cytoplasm; GO:1990136,linoleate 9S-lipoxygenase activity; GO:0046872,metal ion binding; GO:0016702,oxidoreductase activity, acting on single donors with incorporation of molecular oxygen, incorporation of two atoms of oxygen; GO:0006633,fatty acid biosynthetic process; GO:0034440,lipid oxidation; GO:0031408,oxylipin biosynthetic process; GO:0003674,molecular_function; GO:0003824,cataly…	K15718 linoleate 9S-lipoxygenase [EC:1.13.11.58] | (RefSeq) LOX5; PLAT/LH2 domain-containing lipoxygenase family protein (A)		lipoxygenase, partial [Genlisea aurea]	Lipoxygenase	PF00305.22:Lipoxygenase	LOX15_SOLTU RecName: Full=Probable linoleate 9S-lipoxygenase 5; EC=1.13.11.58; AltName: Full=Leaf lipoxygenase;			S8CZG4_9LAMI SubName: Full=Lipoxygenase {ECO:0000313|EMBL:EPS72460.1}; Flags: Fragment;	At3g22400
Lj9A88G66	GO:0043680,filiform apparatus; GO:0016021,integral component of membrane; GO:0005886,plasma membrane; GO:0009506,plasmodesma; GO:0005524,ATP binding; GO:0004672,protein kinase activity; GO:0106310,protein serine kinase activity; GO:0004674,protein serine/threonine kinase activity; GO:0004714,transmembrane receptor protein tyrosine kinase activity; GO:0009738,abscisic acid-activated signaling path…	K13430 serine/threonine-protein kinase PBS1 [EC:2.7.11.1] | (RefSeq) PBS1; Protein kinase superfamily protein (A)	Serine/threonine protein kinase	serine-threonine/tyrosine-protein kinase catalytic domain-containing protein [Artemisia annua]	Pkinase	PF00069.28:Protein kinase domain	FERON_ARATH RecName: Full=Receptor-like protein kinase FERONIA; EC=2.7.11.1; AltName: Full=Protein SIRENE; Flags: Precursor;			A0A2U1MES4_ARTAN SubName: Full=Serine-threonine/tyrosine-protein kinase catalytic domain-containing protein {ECO:0000313|EMBL:PWA59760.1};	At3g51550
Lj9A88T63	GO:0005634,nucleus; GO:0016035,zeta DNA polymerase complex; GO:0051539,4 iron, 4 sulfur cluster binding; GO:0003677,DNA binding; GO:0003887,DNA-directed DNA polymerase activity; GO:0046872,metal ion binding; GO:0000166,nucleotide binding; GO:0006974,cellular response to DNA damage stimulus; GO:0071494,cellular response to UV-C; GO:0006260,DNA replication; GO:0000724,double-strand break repair via…	K02350 DNA polymerase zeta [EC:2.7.7.7] | (RefSeq) REV3; recovery protein 3 (A)	DNA polymerase zeta, catalytic subunit	unnamed protein product [Coffea canephora]			REV3_ARATH RecName: Full=DNA polymerase zeta catalytic subunit; EC=2.7.7.7; AltName: Full=Protein reversionless 3-like; Short=AtREV3;			A0A068V6H6_COFCA RecName: Full=DNA polymerase {ECO:0000256|RuleBase:RU000442}; EC=2.7.7.7 {ECO:0000256|RuleBase:RU000442};	At1g67500
Lj9A88T65	GO:0005737,cytoplasm; GO:1990136,linoleate 9S-lipoxygenase activity; GO:0046872,metal ion binding; GO:0016702,oxidoreductase activity, acting on single donors with incorporation of molecular oxygen, incorporation of two atoms of oxygen; GO:0006633,fatty acid biosynthetic process; GO:0034440,lipid oxidation; GO:0031408,oxylipin biosynthetic process; GO:0003674,molecular_function; GO:0003824,cataly…	K15718 linoleate 9S-lipoxygenase [EC:1.13.11.58] | (RefSeq) LOX1; lipoxygenase 1 (A)		lipoxygenase, partial [Genlisea aurea]	Lipoxygenase	PF00305.22:Lipoxygenase	LOX15_SOLTU RecName: Full=Probable linoleate 9S-lipoxygenase 5; EC=1.13.11.58; AltName: Full=Leaf lipoxygenase;			S8CZG4_9LAMI SubName: Full=Lipoxygenase {ECO:0000313|EMBL:EPS72460.1}; Flags: Fragment;	At1g55020
Lj9C195T5	GO:0030246,carbohydrate binding; GO:0003674,molecular_function; GO:0005488,binding			hypothetical protein F0562_019910 [Nyssa sinensis]	PP2	PF14299.9:Phloem protein 2	P2B15_ARATH RecName: Full=F-box protein PP2-B15; AltName: Full=Protein PHLOEM PROTEIN 2-LIKE B15; Short=AtPP2-B15;			A0A5B7BZE7_DAVIN RecName: Full=F-box domain-containing protein {ECO:0000259|PROSITE:PS50181};	At1g56240
Lj9C82G3	GO:0043680,filiform apparatus; GO:0016021,integral component of membrane; GO:0005886,plasma membrane; GO:0009506,plasmodesma; GO:0005524,ATP binding; GO:0004672,protein kinase activity; GO:0106310,protein serine kinase activity; GO:0004674,protein serine/threonine kinase activity; GO:0004714,transmembrane receptor protein tyrosine kinase activity; GO:0009738,abscisic acid-activated signaling path…	K00924 kinase [EC:2.7.1.-] | (RefSeq) PBL1; PBS1-like 1 (A)	Serine/threonine protein kinase	serine-threonine/tyrosine-protein kinase catalytic domain-containing protein [Artemisia annua]	Pkinase	PF00069.28:Protein kinase domain	FERON_ARATH RecName: Full=Receptor-like protein kinase FERONIA; EC=2.7.11.1; AltName: Full=Protein SIRENE; Flags: Precursor;			A0A2U1MES4_ARTAN SubName: Full=Serine-threonine/tyrosine-protein kinase catalytic domain-containing protein {ECO:0000313|EMBL:PWA59760.1};	At3g51550
Lj9C83G8	GO:0005789,endoplasmic reticulum membrane; GO:0016021,integral component of membrane; GO:0005886,plasma membrane; GO:0009884,cytokinin receptor activity; GO:0042802,identical protein binding; GO:0019900,kinase binding; GO:0000155,phosphorelay sensor kinase activity; GO:0004673,protein histidine kinase activity; GO:0043424,protein histidine kinase binding; GO:0071215,cellular response to abscisic …	K14489 arabidopsis histidine kinase 2/3/4 (cytokinin receptor) [EC:2.7.13.3] | (RefSeq) HK2; histidine kinase 2 (A)	Sensory transduction histidine kinase	hypothetical protein F0562_011256 [Nyssa sinensis]	HisKA	PF00512.28:His Kinase A (phospho-acceptor) domain	AHK2_ARATH RecName: Full=Histidine kinase 2; EC=2.7.13.3; AltName: Full=Arabidopsis histidine kinase 2; Short=AtHK2; AltName: Full=Protein AUTHENTIC HIS-KINASE 2;			A0A5B7B157_DAVIN RecName: Full=Histidine kinase {ECO:0000256|ARBA:ARBA00012438}; EC=2.7.13.3 {ECO:0000256|ARBA:ARBA00012438};	At5g35750
Lj9C83T13	GO:0005783,endoplasmic reticulum; GO:0005789,endoplasmic reticulum membrane; GO:0016021,integral component of membrane; GO:0005739,mitochondrion; GO:0005634,nucleus; GO:0000325,plant-type vacuole; GO:0016787,hydrolase activity; GO:0009926,auxin polar transport; GO:0009733,response to auxin; GO:0009612,response to mechanical stimulus; GO:0003674,molecular_function; GO:0003824,catalytic activity; G…			Protein AUXIN RESPONSE like [Actinidia chinensis var. chinensis]	Abhydrolase_1	PF00561.23:alpha/beta hydrolase fold	AXR4_ARATH RecName: Full=Protein AUXIN RESPONSE 4;			A0A2R6QL68_ACTCC SubName: Full=Protein AUXIN RESPONSE like {ECO:0000313|EMBL:PSS10136.1};	At1g54990
Lj9C88G10	GO:0005634,nucleus; GO:0016035,zeta DNA polymerase complex; GO:0051539,4 iron, 4 sulfur cluster binding; GO:0003677,DNA binding; GO:0003887,DNA-directed DNA polymerase activity; GO:0046872,metal ion binding; GO:0000166,nucleotide binding; GO:0006974,cellular response to DNA damage stimulus; GO:0071494,cellular response to UV-C; GO:0006260,DNA replication; GO:0000724,double-strand break repair via…	K02350 DNA polymerase zeta [EC:2.7.7.7] | (RefSeq) REV3; recovery protein 3 (A)	DNA polymerase zeta, catalytic subunit	DNA polymerase zeta catalytic subunit isoform X5 [Cynara cardunculus var. scolymus]	DNA_pol_B	PF00136.24:DNA polymerase family B	REV3_ARATH RecName: Full=DNA polymerase zeta catalytic subunit; EC=2.7.7.7; AltName: Full=Protein reversionless 3-like; Short=AtREV3;			A0A5B7AYN5_DAVIN RecName: Full=DNA polymerase {ECO:0000256|RuleBase:RU000442}; EC=2.7.7.7 {ECO:0000256|RuleBase:RU000442};	At1g67500
Lj9C88T20	GO:0043680,filiform apparatus; GO:0016021,integral component of membrane; GO:0005886,plasma membrane; GO:0009506,plasmodesma; GO:0005524,ATP binding; GO:0004672,protein kinase activity; GO:0106310,protein serine kinase activity; GO:0004674,protein serine/threonine kinase activity; GO:0004714,transmembrane receptor protein tyrosine kinase activity; GO:0009738,abscisic acid-activated signaling path…	K13430 serine/threonine-protein kinase PBS1 [EC:2.7.11.1] | (RefSeq) PBS1; Protein kinase superfamily protein (A)	Serine/threonine protein kinase	PREDICTED: uncharacterized protein LOC108212558, partial [Daucus carota subsp. sativus]	PK_Tyr_Ser-Thr	PF07714.20:Protein tyrosine and serine/threonine kinase	FERON_ARATH RecName: Full=Receptor-like protein kinase FERONIA; EC=2.7.11.1; AltName: Full=Protein SIRENE; Flags: Precursor;			A0A2U1MES4_ARTAN SubName: Full=Serine-threonine/tyrosine-protein kinase catalytic domain-containing protein {ECO:0000313|EMBL:PWA59760.1};	At3g51550
Lj9C88T6	GO:0005739,mitochondrion; GO:0005634,nucleus; GO:0004844,uracil DNA N-glycosylase activity; GO:0097510,base-excision repair, AP site formation via deaminated base removal; GO:0003674,molecular_function; GO:0003824,catalytic activity; GO:0016787,hydrolase activity; GO:0016798,hydrolase activity, acting on glycosyl bonds; GO:0016799,hydrolase activity, hydrolyzing N-glycosyl compounds; GO:0019104,D…	K03648 uracil-DNA glycosylase [EC:3.2.2.27] | (RefSeq) UNG; uracil dna glycosylase (A)	Uracil DNA glycosylase	PREDICTED: uracil-DNA glycosylase, mitochondrial isoform X2 [Daucus carota subsp. sativus]	UDG	PF03167.22:Uracil DNA glycosylase superfamily	UNG_ARATH RecName: Full=Uracil-DNA glycosylase, mitochondrial {ECO:0000303|PubMed:20056608}; Short=AtUNG {ECO:0000303|PubMed:20056608}; Short=UDG; EC=3.2.2.27 {ECO:0000269|PubMed:20056608}; Flags: Precursor;			A0A5B7BHZ6_DAVIN RecName: Full=Uracil-DNA glycosylase {ECO:0000256|RuleBase:RU003780}; EC=3.2.2.27 {ECO:0000256|RuleBase:RU003780}; Flags: Fragment;	At3g18630
Lj9C88T8	GO:0005737,cytoplasm; GO:1990136,linoleate 9S-lipoxygenase activity; GO:0046872,metal ion binding; GO:0016702,oxidoreductase activity, acting on single donors with incorporation of molecular oxygen, incorporation of two atoms of oxygen; GO:0006633,fatty acid biosynthetic process; GO:0034440,lipid oxidation; GO:0031408,oxylipin biosynthetic process; GO:0003674,molecular_function; GO:0003824,cataly…	K15718 linoleate 9S-lipoxygenase [EC:1.13.11.58] | (RefSeq) LOX1; lipoxygenase 1 (A)		lipoxygenase, partial [Genlisea aurea]	Lipoxygenase	PF00305.22:Lipoxygenase	LOX15_SOLTU RecName: Full=Probable linoleate 9S-lipoxygenase 5; EC=1.13.11.58; AltName: Full=Leaf lipoxygenase;			A0A5B7BYV3_DAVIN SubName: Full=Putative lipoxygenase {ECO:0000313|EMBL:MPA74099.1}; EC=1.13.11.58 {ECO:0000313|EMBL:MPA74099.1};	At1g55020
Lj9C89G5	GO:0005634,nucleus; GO:0016035,zeta DNA polymerase complex; GO:0051539,4 iron, 4 sulfur cluster binding; GO:0003677,DNA binding; GO:0003887,DNA-directed DNA polymerase activity; GO:0046872,metal ion binding; GO:0000166,nucleotide binding; GO:0006974,cellular response to DNA damage stimulus; GO:0071494,cellular response to UV-C; GO:0006260,DNA replication; GO:0000724,double-strand break repair via…	K02350 DNA polymerase zeta [EC:2.7.7.7] | (RefSeq) REV3; recovery protein 3 (A)	DNA polymerase zeta, catalytic subunit	DNA polymerase zeta catalytic subunit isoform X1 [Camellia sinensis]	DNA_pol_B	PF00136.24:DNA polymerase family B	REV3_ARATH RecName: Full=DNA polymerase zeta catalytic subunit; EC=2.7.7.7; AltName: Full=Protein reversionless 3-like; Short=AtREV3;			A0A834YVM2_9MAGN RecName: Full=DNA polymerase {ECO:0000256|RuleBase:RU000442}; EC=2.7.7.7 {ECO:0000256|RuleBase:RU000442};	At1g67500
Lj9P88T24	GO:0005737,cytoplasm; GO:1990136,linoleate 9S-lipoxygenase activity; GO:0046872,metal ion binding; GO:0016702,oxidoreductase activity, acting on single donors with incorporation of molecular oxygen, incorporation of two atoms of oxygen; GO:0006633,fatty acid biosynthetic process; GO:0034440,lipid oxidation; GO:0031408,oxylipin biosynthetic process; GO:0003674,molecular_function; GO:0003824,cataly…	K15718 linoleate 9S-lipoxygenase [EC:1.13.11.58] | (RefSeq) LOX5; PLAT/LH2 domain-containing lipoxygenase family protein (A)		lipoxygenase, partial [Actinidia chinensis]	Lipoxygenase	PF00305.22:Lipoxygenase	LOX16_SOLTU RecName: Full=Linoleate 9S-lipoxygenase 6; EC=1.13.11.58; AltName: Full=Lipoxygenase 1-5; Short=StLOX1; Short=lox1:St:3; Flags: Fragment;			Q9XFK5_ACTCH RecName: Full=Lipoxygenase {ECO:0000256|RuleBase:RU003975}; EC=1.13.11.- {ECO:0000256|RuleBase:RU003975}; Flags: Fragment;	At3g22400

## Sheet: Table S4
Table S4 Information on haplotypes for 35 L. japonica germplasms and three other Lonicera species.
Reseq_ID	Group	Chr007:24635135 (c.T62G:p.I21R)	Chr007:24635353 (c.C280T:p.H94Y)	Chr007:24635404 (c.C331A:p.H111N)	Chr007:24636061 (c.G370A:p.G124R)	Haplotype
Loni014	Group1	G	T	A	G	H4
Loni035	Group1	G	T	A	G	H4
Loni037	Group1	G	Y	M	G	H5
Loni010	Group2	K	C	C	R	H7
Loni016	Group2	K	C	C	R	H7
Loni017	Group2	K	C	C	R	H7
Loni018	Group2	K	C	C	R	H7
Loni026	Group2	K	C	C	R	H7
Loni029	Group2	K	C	C	R	H7
Loni031	Group2	K	C	C	R	H7
Loni034	Group2	K	C	C	R	H7
Loni004	Group2	K	C	C	R	H7
Loni007	Group2	K	C	C	R	H7
Loni009	Group2	K	C	C	R	H7
Loni001	Group3	G	C	C	A	H1
Loni011	Group3	G	C	C	A	H1
Loni013	Group3	G	C	C	A	H1
Loni002	Group3	G	C	C	A	H1
Loni020	Group3	G	C	C	A	H1
Loni033	Group3	G	C	C	A	H1
Loni008	Group3	G	C	C	A	H1
Loni012	Group4	K	C	C	R	H7
Loni019	Group4	K	C	C	R	H7
Loni021	Group4	K	C	C	R	H7
Loni022	Group4	K	C	C	R	H7
Loni025	Group4	G	C	C	R	H3
Loni027	Group4	K	C	C	G	H6
Loni003	Group4	K	C	C	R	H7
Loni030	Group4	G	C	C	R	H3
Loni032	Group4	K	C	C	G	H6
Loni005	Group4	G	C	C	G	H2
Loni006	Group4	G	C	C	G	H2
Loni015	Mixture	G	C	C	G	H2
Loni023	Mixture	G	C	C	G	H2
Loni024	Mixture	K	C	C	G	H6
Loni028	Mixture	K	C	C	R	H7
Loni036	Mixture	G	C	C	R	H3
Loni038	Mixture	G	C	C	G	H2

## Sheet: Table S5
Table S5 Primers' information used in this study.
Gene	Primer Pairs-Sequence (5'-3')		Purpose
	Forward	Reverse
Lj4A782T77/LjAOS	GCTGATGCGTTCAACAGTCTCG	CGGTTCCGAGTTCTGTTGTTACC	qRT-PCR
Lj7C246T2/LjWRKY50	GACAATCACTAGAGCCGCAAGAG	GCTGCCACTATGTCCAGAGGAG	qRT-PCR
Lj7C246T2/LjWRKY50	ATGAAGTTTCTTTCAACGTCCC	CTACCCTTGGTTGTGGTGGT	CDS clone
Lj7C246T2/LjWRKY50	ATGTTGGTTTTGTCTTGTGTTAGTAGGGCAT	GTAAATGCTACGTATGTTGAC	dCAPS marker
